# Supplementary material for: Cytoplasmic Aggregates of Splicing Factor Proline‐Glutamine Rich Disrupt Nucleocytoplasmic Transport and Induce Persistent Stress Granules
Source: J Cell Mol Med. 2024 Dec 5;28(23):e70261. doi: 10.1111/jcmm.70261 (PMC11619156; doi:10.1111/jcmm.70261)
Supplement: Supplementary file 1 — Appendix S1 DEGs in SH‐SY5Y Cells Transfected with Flag‐SFPQ‐WT or Flag‐SFPQ△701‐707 versus Flag Tag.xlsx (v1.0). [file JCMM-28-e70261-s001.xlsx]

## Sheet: SFPQ-WT DEG
gene_id	sample6	sample7	sample2	sample4	sample5	sample1	group2	group1	log2FoldChange	pvalue	padj	gene_name	gene_chr	gene_start	gene_end	gene_strand	gene_length	gene_biotype	gene_description	tf_family
ENSG00000124762	1051.92	1070.15	1142.41	586.874	621.007	833.088	1088.16	680.323	0.677298	3.07935e-07	0.00974121	CDKN1A	6	36676460	36687339	+	3050	protein_coding	cyclin dependent kinase inhibitor 1A [Source:HGNC Symbol;Acc:HGNC:1784]	-
ENSG00000130513	204.433	214.029	272.538	107.64	116.506	158.083	230.333	127.41	0.853288	2.60223e-05	0.411595	GDF15	19	18374731	18389176	+	2087	protein_coding	growth differentiation factor 15 [Source:HGNC Symbol;Acc:HGNC:30142]	-
ENSG00000116560	16620.5	17355.6	16155.6	13642.3	13667.5	11439.2	16710.6	12916.3	0.371591	4.61693e-05	0.444332	SFPQ	1	35176378	35193148	-	7426	protein_coding	splicing factor proline and glutamine rich [Source:HGNC Symbol;Acc:HGNC:10774]	-
ENSG00000227063	208.273	260.69	248.973	170.353	125.056	126.079	239.312	140.496	0.765502	5.61841e-05	0.444332	RPL41P1	20	21755270	21755350	+	81	processed_pseudogene	ribosomal protein L41 pseudogene 1 [Source:HGNC Symbol;Acc:HGNC:10356]	-
ENSG00000101654	1125.82	1124.92	1093.23	1382.48	1515.64	1423.72	1114.66	1440.61	-0.369697	0.000103518	0.556496	RNMT	18	13726660	13764558	+	6982	protein_coding	RNA guanine-7 methyltransferase [Source:HGNC Symbol;Acc:HGNC:10075]	-
ENSG00000123684	1582.68	1738.61	1916.99	2135.02	2419.9	2328.57	1746.09	2294.5	-0.394053	0.00010555	0.556496	LPGAT1	1	211743457	211830772	-	8799	protein_coding	lysophosphatidylglycerol acyltransferase 1 [Source:HGNC Symbol;Acc:HGNC:28985]	-
ENSG00000095015	2402.33	2496.33	2758.17	3038.27	3527.23	3283.86	2552.28	3283.12	-0.363177	0.000150493	0.600671	MAP3K1	5	56815574	56896152	+	7716	protein_coding	mitogen-activated protein kinase kinase kinase 1 [Source:HGNC Symbol;Acc:HGNC:6848]	-
ENSG00000167996	8641.87	8740.71	8020.4	7212.84	6763.74	6067.29	8467.66	6681.29	0.341835	0.000151905	0.600671	FTH1	11	61959718	61967660	-	2030	protein_coding	ferritin heavy chain 1 [Source:HGNC Symbol;Acc:HGNC:3976]	-
ENSG00000166833	3435.06	3541.12	4403.64	4563.95	4989.43	5519.33	3793.27	5024.24	-0.405533	0.000250789	0.881494	NAV2	11	19350724	20121598	+	14673	protein_coding	neuron navigator 2 [Source:HGNC Symbol;Acc:HGNC:15997]	-
ENSG00000196562	1486.7	1519.51	1065.56	1111.97	880.739	864.123	1357.26	952.278	0.510969	0.000311316	0.984818	SULF2	20	47656348	47786616	-	6657	protein_coding	sulfatase 2 [Source:HGNC Symbol;Acc:HGNC:20392]	-
ENSG00000145555	1400.32	1475.89	945.686	1031.48	800.575	784.596	1273.97	872.216	0.546293	0.000406243	0.999957	MYO10	5	16661914	16936276	-	13963	protein_coding	myosin X [Source:HGNC Symbol;Acc:HGNC:7593]	-
ENSG00000159399	1431.99	1365.32	1441.58	1745.65	1717.66	1824.26	1412.97	1762.52	-0.318984	0.000438731	0.999957	HK2	2	74833981	74893359	+	6064	protein_coding	hexokinase 2 [Source:HGNC Symbol;Acc:HGNC:4923]	-
ENSG00000083857	2527.1	2688.04	2073.75	1868.26	1876.92	1886.33	2429.63	1877.17	0.372274	0.000451449	0.999957	FAT1	4	186587783	186726722	-	16177	protein_coding	FAT atypical cadherin 1 [Source:HGNC Symbol;Acc:HGNC:3595]	-
ENSG00000035403	1369.61	1422.13	1191.59	1075.47	1021.83	984.382	1327.77	1027.23	0.370259	0.000463839	0.999957	VCL	10	73995193	74121363	+	9992	protein_coding	vinculin [Source:HGNC Symbol;Acc:HGNC:12665]	-
ENSG00000185088	602.743	566.011	561.469	462.386	391.202	439.335	576.741	430.974	0.419405	0.000741171	0.999957	RPS27L	15	63125872	63158021	-	9127	protein_coding	ribosomal protein S27 like [Source:HGNC Symbol;Acc:HGNC:18476]	-
ENSG00000261646	1.91956	2.02871	5.12289	13.1041	25.6526	16.4872	3.02372	18.4146	-2.60974	0.000748322	0.999957	AC093849.1	4	173467833	173470041	-	2209	lincRNA	novel transcript	-
ENSG00000115461	8047.76	7309.45	8137.2	5958.6	6002.71	6988.63	7831.47	6316.65	0.310099	0.000843235	0.999957	IGFBP5	2	216672105	216695525	-	6442	protein_coding	insulin like growth factor binding protein 5 [Source:HGNC Symbol;Acc:HGNC:5474]	-
ENSG00000198931	1145.02	1079.27	1092.2	888.268	683	926.192	1105.5	832.487	0.408235	0.000881275	0.999957	APRT	16	88809339	88811944	-	1803	protein_coding	adenine phosphoribosyltransferase [Source:HGNC Symbol;Acc:HGNC:626]	-
ENSG00000163931	4375.64	4076.7	4211.02	3546.52	3107.17	3622.33	4221.12	3425.34	0.301173	0.000897183	0.999957	TKT	3	53224707	53256052	-	9507	protein_coding	transketolase [Source:HGNC Symbol;Acc:HGNC:11834]	-
ENSG00000204130	470.293	426.03	473.355	608.402	743.925	531.469	456.559	627.932	-0.458648	0.00105676	0.999957	RUFY2	10	68341107	68407294	-	8137	protein_coding	RUN and FYVE domain containing 2 [Source:HGNC Symbol;Acc:HGNC:19761]	-
ENSG00000106105	2914.86	3046.11	2626	2378.39	2424.17	1954.22	2862.32	2252.26	0.345999	0.00110998	0.999957	GARS	7	30594681	30634033	+	4152	protein_coding	glycyl-tRNA synthetase [Source:HGNC Symbol;Acc:HGNC:4162]	-
ENSG00000111731	766.865	808.442	788.926	983.74	1058.17	946.559	788.078	996.156	-0.337737	0.00118158	0.999957	C2CD5	12	22448583	22544546	-	6759	protein_coding	C2 calcium dependent domain containing 5 [Source:HGNC Symbol;Acc:HGNC:29062]	-
ENSG00000243449	1182.45	1064.06	1162.9	925.708	800.575	948.498	1136.47	891.594	0.349493	0.00132537	0.999957	C4orf48	4	2041993	2043970	+	540	protein_coding	chromosome 4 open reading frame 48 [Source:HGNC Symbol;Acc:HGNC:34437]	-
ENSG00000251634	23.0347	25.3589	25.6145	42.1202	47.0298	82.436	24.6694	57.1953	-1.21463	0.00133917	0.999957	AC145138.1	5	71102898	71128753	-	2851	unprocessed_pseudogene	NLR family, apoptosis inhibitory protein (NAIP) pseudogene	-
ENSG00000166963	1727.61	1604.71	1593.22	1416.17	1156.5	1338.37	1641.85	1303.68	0.332191	0.00146827	0.999957	MAP1A	15	43510958	43531620	+	10629	protein_coding	microtubule associated protein 1A [Source:HGNC Symbol;Acc:HGNC:6835]	-
ENSG00000164438	335.923	280.977	289.956	247.105	189.188	190.088	302.285	208.794	0.532666	0.00149356	0.999957	TLX3	5	171309284	171312134	+	1493	protein_coding	T cell leukemia homeobox 3 [Source:HGNC Symbol;Acc:HGNC:13532]	Homeobox
ENSG00000064666	996.253	968.71	782.778	732.891	688.345	697.311	915.914	706.182	0.37525	0.00171909	0.999957	CNN2	19	1026581	1039068	+	3645	protein_coding	calponin 2 [Source:HGNC Symbol;Acc:HGNC:2156]	-
ENSG00000160767	2073.13	2141.31	2164.93	1775.6	1648.18	1828.14	2126.46	1750.64	0.280217	0.00185078	0.999957	FAM189B	1	155247205	155255483	-	4468	protein_coding	family with sequence similarity 189 member B [Source:HGNC Symbol;Acc:HGNC:1233]	-
ENSG00000205670	87.3401	7.10049	15.3687	7.48803	9.61972	6.78884	36.6031	7.96553	2.2068	0.00188267	0.999957	SMIM11A	21	34375480	34407866	+	4200	protein_coding	small integral membrane protein 11A [Source:HGNC Symbol;Acc:HGNC:1293]	-
ENSG00000120885	924.269	833.801	590.157	632.739	570.77	450.973	782.742	551.494	0.505525	0.00191983	0.999957	CLU	8	27596917	27615031	-	6616	protein_coding	clusterin [Source:HGNC Symbol;Acc:HGNC:2095]	-
ENSG00000261326	57.5869	57.8183	138.318	145.081	134.676	198.816	84.5744	159.524	-0.918151	0.00197067	0.999957	LINC01355	1	23281308	23286752	-	5445	lincRNA	long intergenic non-protein coding RNA 1355 [Source:HGNC Symbol;Acc:HGNC:50584]	-
ENSG00000115758	3651.97	3615.17	3664.92	3035.46	3150.99	3028.79	3644.02	3071.75	0.24657	0.00209881	0.999957	ODC1	2	10439968	10448504	-	2968	protein_coding	ornithine decarboxylase 1 [Source:HGNC Symbol;Acc:HGNC:8109]	-
ENSG00000250479	275.457	239.388	297.128	187.201	153.916	216.273	270.658	185.796	0.540853	0.00218009	0.999957	CHCHD10	22	23765834	23768443	-	1360	protein_coding	coiled-coil-helix-coiled-coil-helix domain containing 10 [Source:HGNC Symbol;Acc:HGNC:15559]	-
ENSG00000141753	3169.2	2804.69	2950.79	2624.55	2156.96	2462.41	2974.89	2414.64	0.300739	0.00254619	0.999957	IGFBP4	17	40443461	40457731	+	2200	protein_coding	insulin like growth factor binding protein 4 [Source:HGNC Symbol;Acc:HGNC:5473]	-
ENSG00000181026	1192.05	1103.62	1171.09	958.468	817.677	989.231	1155.59	921.792	0.325438	0.00275665	0.999957	AEN	15	88621296	88632282	+	6018	protein_coding	apoptosis enhancing nuclease [Source:HGNC Symbol;Acc:HGNC:25722]	-
ENSG00000013441	559.552	668.461	884.211	945.364	892.497	1012.51	704.075	950.123	-0.433192	0.00290735	0.999957	CLK1	2	200853009	200864744	-	5170	protein_coding	CDC like kinase 1 [Source:HGNC Symbol;Acc:HGNC:2068]	-
ENSG00000164056	267.779	273.876	338.111	433.37	328.139	466.491	293.255	409.333	-0.482986	0.00314014	0.999957	SPRY1	4	123396795	123403760	+	3963	protein_coding	sprouty RTK signaling antagonist 1 [Source:HGNC Symbol;Acc:HGNC:11269]	-
ENSG00000206603	1.91956	1.01436	0	14.9761	11.7574	5.81901	0.977973	10.8508	-3.45113	0.00315696	0.999957	SNORA22B	7	56055365	56055502	+	138	snoRNA	small nucleolar RNA, H/ACA box 22B [Source:HGNC Symbol;Acc:HGNC:52196]	-
ENSG00000160789	3660.61	3355.49	3744.84	3115.96	2389.97	3088.92	3586.98	2864.95	0.323897	0.00317298	0.999957	LMNA	1	156082573	156140089	+	6985	protein_coding	lamin A/C [Source:HGNC Symbol;Acc:HGNC:6636]	-
ENSG00000128272	2555.9	2237.67	2119.85	2002.11	1717.66	1873.72	2304.47	1864.5	0.305495	0.00317435	0.999957	ATF4	22	39519695	39522685	+	2514	protein_coding	activating transcription factor 4 [Source:HGNC Symbol;Acc:HGNC:786]	TF_bZIP
ENSG00000165097	395.43	439.216	441.593	518.546	570.77	550.866	425.413	546.728	-0.361886	0.00343138	0.999957	KDM1B	6	18155329	18223853	+	5596	protein_coding	lysine demethylase 1B [Source:HGNC Symbol;Acc:HGNC:21577]	-
ENSG00000227953	13.4369	11.1579	12.2949	32.7601	25.6526	37.8236	12.2966	32.0788	-1.38452	0.00346759	0.999957	LINC01341	1	246776013	246792385	+	3984	processed_transcript	long intergenic non-protein coding RNA 1341 [Source:HGNC Symbol;Acc:HGNC:49457]	-
ENSG00000280798	208.273	236.345	212.088	326.665	271.49	301.619	218.902	299.925	-0.455765	0.00353851	0.999957	LINC00294	11	33076149	33079454	+	3306	lincRNA	long intergenic non-protein coding RNA 294 [Source:HGNC Symbol;Acc:HGNC:27456]	-
ENSG00000104765	1144.06	1215.2	1162.9	1425.53	1515.64	1346.13	1174.05	1429.1	-0.283388	0.00359036	0.999957	BNIP3L	8	26382898	26505636	+	4307	protein_coding	BCL2 interacting protein 3 like [Source:HGNC Symbol;Acc:HGNC:1085]	-
ENSG00000130222	100.777	90.2777	81.9663	56.1602	63.0626	33.9442	91.007	51.0557	0.83743	0.00362972	0.999957	GADD45G	9	89605013	89606555	+	1322	protein_coding	growth arrest and DNA damage inducible gamma [Source:HGNC Symbol;Acc:HGNC:4097]	-
ENSG00000181019	624.818	585.284	641.386	494.21	492.744	478.129	617.162	488.361	0.337772	0.00365623	0.999957	NQO1	16	69706996	69726951	-	3254	protein_coding	NAD(P)H quinone dehydrogenase 1 [Source:HGNC Symbol;Acc:HGNC:2874]	-
ENSG00000167641	156.444	151.139	116.802	113.256	74.8201	73.7074	141.462	87.2613	0.694598	0.00373911	0.999957	PPP1R14A	19	38251237	38256591	-	1501	protein_coding	protein phosphatase 1 regulatory inhibitor subunit 14A [Source:HGNC Symbol;Acc:HGNC:14871]	-
ENSG00000198791	1536.61	1618.91	1533.79	1874.82	2342.94	1709.82	1563.11	1975.86	-0.337583	0.00376257	0.999957	CNOT7	8	17224964	17246878	-	10943	protein_coding	CCR4-NOT transcription complex subunit 7 [Source:HGNC Symbol;Acc:HGNC:14101]	-
ENSG00000224629	2.87934	7.10049	6.14747	17.7841	24.5837	17.457	5.37577	19.9416	-1.89504	0.00376473	0.999957	AC004975.1	7	157263022	157263229	-	208	processed_pseudogene	ribosomal protein L36 (RPL36A) pseudogene	-
ENSG00000108829	3774.82	3684.14	3676.19	3307.84	3022.73	3089.89	3711.72	3140.15	0.24111	0.00377553	0.999957	LRRC59	17	50375059	50397553	-	4570	protein_coding	leucine rich repeat containing 59 [Source:HGNC Symbol;Acc:HGNC:28817]	-
ENSG00000120868	601.783	620.786	710.033	775.011	814.47	840.847	644.201	810.109	-0.33084	0.00379723	0.999957	APAF1	12	98645141	98735433	+	7908	protein_coding	apoptotic peptidase activating factor 1 [Source:HGNC Symbol;Acc:HGNC:576]	-
ENSG00000182544	405.028	421.972	394.463	309.817	293.936	328.774	407.154	310.842	0.388794	0.00380617	0.999957	MFSD5	12	53251251	53254405	+	2581	protein_coding	major facilitator superfamily domain containing 5 [Source:HGNC Symbol;Acc:HGNC:28156]	-
ENSG00000279905	195.795	190.699	223.358	242.425	282.179	334.593	203.284	286.399	-0.494541	0.00380794	0.999957	AC063926.3	12	130425004	130430661	+	5658	TEC	novel transcript	-
ENSG00000037749	692.962	774.968	816.589	936.94	1063.51	883.519	761.506	961.324	-0.33594	0.00392306	0.999957	MFAP3	5	154038906	154220478	+	7795	protein_coding	microfibril associated protein 3 [Source:HGNC Symbol;Acc:HGNC:7034]	-
ENSG00000123136	2502.15	2422.28	2143.42	1990.88	1935.7	1937.73	2355.95	1954.77	0.269388	0.00402123	0.999957	DDX39A	19	14408819	14419383	-	3840	protein_coding	DExD-box helicase 39A [Source:HGNC Symbol;Acc:HGNC:17821]	-
ENSG00000130766	290.814	293.149	364.75	217.153	202.014	261.855	316.238	227.007	0.476837	0.00405942	0.999957	SESN2	1	28259527	28282491	+	3453	protein_coding	sestrin 2 [Source:HGNC Symbol;Acc:HGNC:20746]	-
ENSG00000261447	10.5576	12.1723	14.3441	2.80801	2.13772	0.969835	12.358	1.97185	2.64481	0.00406714	0.999957	AL162412.1	9	69672749	69673713	+	965	lincRNA	novel transcript	-
ENSG00000173811	2.87934	8.11485	5.12289	0	0	0	5.37236	0	4.88085	0.0041349	0.999957	CCDC13-AS1	3	42732575	42746768	+	2164	antisense	CCDC13 antisense RNA 1 [Source:HGNC Symbol;Acc:HGNC:41142]	-
ENSG00000134684	1435.83	1517.48	1636.25	1345.04	1162.92	1237.51	1529.85	1248.49	0.292564	0.0041828	0.999957	YARS	1	32775237	32818153	-	8212	protein_coding	tyrosyl-tRNA synthetase [Source:HGNC Symbol;Acc:HGNC:12840]	-
ENSG00000183684	3927.42	3442.72	3270.46	3180.54	2519.3	2897.87	3546.87	2865.9	0.307351	0.00428651	0.999957	ALYREF	17	81887844	81891586	-	1574	protein_coding	Aly/REF export factor [Source:HGNC Symbol;Acc:HGNC:19071]	-
ENSG00000226777	29.7532	39.5599	56.3518	74.8803	50.2363	128.988	41.8883	84.7016	-1.02046	0.00440914	0.999957	FAM30A	14	105917979	105932642	+	9884	lincRNA	family with sequence similarity 30 member A [Source:HGNC Symbol;Acc:HGNC:19955]	-
ENSG00000206991	0	1.01436	0	6.55203	8.55087	6.78884	0.338119	7.29725	-4.34769	0.00461831	0.999957	RNU6-610P	15	43637632	43637738	-	107	snRNA	RNA, U6 small nuclear 610, pseudogene [Source:HGNC Symbol;Acc:HGNC:47573]	-
ENSG00000114796	982.816	1068.12	975.399	1220.55	1270.87	1185.14	1008.78	1225.52	-0.280645	0.00463032	0.999957	KLHL24	3	183635568	183684477	+	8650	protein_coding	kelch like family member 24 [Source:HGNC Symbol;Acc:HGNC:25947]	-
ENSG00000234456	1313.94	1453.57	1490.76	1664.21	2045.79	1603.14	1419.42	1771.05	-0.318946	0.00464671	0.999957	MAGI2-AS3	7	79452877	79471208	+	11625	processed_transcript	MAGI2 antisense RNA 3 [Source:HGNC Symbol;Acc:HGNC:40862]	-
ENSG00000158427	34.5521	37.5312	19.467	87.9844	49.1675	51.4012	30.5168	62.851	-1.0437	0.00468161	0.999957	TMSB15B	X	103918896	103966712	+	5525	protein_coding	thymosin beta 15B [Source:HGNC Symbol;Acc:HGNC:28612]	-
ENSG00000117399	1623.95	1598.63	1548.14	1386.22	1264.46	1324.79	1590.24	1325.16	0.262798	0.00477375	0.999957	CDC20	1	43358955	43363203	+	2038	protein_coding	cell division cycle 20 [Source:HGNC Symbol;Acc:HGNC:1723]	-
ENSG00000161642	1568.28	1384.6	1647.52	1202.76	1101.99	1382.01	1533.47	1228.92	0.319021	0.00482938	0.999957	ZNF385A	12	54369133	54391298	-	3179	protein_coding	zinc finger protein 385A [Source:HGNC Symbol;Acc:HGNC:17521]	-
ENSG00000232812	13.4369	17.2441	26.639	33.6961	66.2692	34.9141	19.1067	44.9598	-1.23309	0.00483643	0.999957	LINC01717	1	208728688	208733184	+	527	lincRNA	long intergenic non-protein coding RNA 1717 [Source:HGNC Symbol;Acc:HGNC:52504]	-
ENSG00000164241	109.415	149.11	141.392	179.713	222.323	184.269	133.306	195.435	-0.551743	0.00490166	0.999957	C5orf63	5	127042558	127073492	-	7190	protein_coding	chromosome 5 open reading frame 63 [Source:HGNC Symbol;Acc:HGNC:40051]	-
ENSG00000177606	1038.48	1089.42	952.858	928.516	642.384	808.842	1026.92	793.247	0.371362	0.00490279	0.999957	JUN	1	58780788	58784327	-	3540	protein_coding	Jun proto-oncogene, AP-1 transcription factor subunit [Source:HGNC Symbol;Acc:HGNC:6204]	TF_bZIP
ENSG00000196924	17958.5	16761.2	16075.6	14783.2	12691.6	15039.2	16931.8	14171.4	0.256706	0.00495741	0.999957	FLNA	X	154348524	154374638	-	10585	protein_coding	filamin A [Source:HGNC Symbol;Acc:HGNC:3754]	-
ENSG00000092621	2959.96	2777.31	2638.29	2531.89	2152.68	2257.78	2791.85	2314.12	0.270551	0.00498558	0.999957	PHGDH	1	119648411	119744226	+	9217	protein_coding	phosphoglycerate dehydrogenase [Source:HGNC Symbol;Acc:HGNC:8923]	-
ENSG00000188229	6448.77	6442.18	6189.48	5647.85	5097.39	5534.85	6360.14	5426.69	0.228867	0.00516162	0.999957	TUBB4B	9	137241213	137243707	+	2111	protein_coding	tubulin beta 4B class IVb [Source:HGNC Symbol;Acc:HGNC:20771]	-
ENSG00000256712	10.5576	8.11485	3.07374	0	0	0.969835	7.24873	0.323278	4.35559	0.00532718	0.999957	AC134349.1	12	11166090	11171353	-	385	sense_intronic	novel transcript	-
ENSG00000215218	827.331	853.074	1181.34	1097.93	1355.31	1284.06	953.915	1245.77	-0.385096	0.00535271	0.999957	UBE2QL1	5	6448623	6494909	+	4317	protein_coding	ubiquitin conjugating enzyme E2 Q family like 1 [Source:HGNC Symbol;Acc:HGNC:37269]	-
ENSG00000250979	91.1792	75.0624	104.507	124.488	144.296	146.445	90.2495	138.41	-0.616308	0.00536089	0.999957	AC022905.1	8	72202751	72251565	-	3048	unprocessed_pseudogene	transient receptor potential cation channel subfamily A member 1 pseudogene [Source:NCBI gene;Acc:392232]	-
ENSG00000165731	18465.2	18945.1	19759	22531.5	22843.6	21068.7	19056.5	22147.9	-0.216892	0.00540788	0.999957	RET	10	43077027	43130351	+	6911	protein_coding	ret proto-oncogene [Source:HGNC Symbol;Acc:HGNC:9967]	-
ENSG00000277586	1423.36	1419.08	1505.11	1186.85	1184.3	1257.88	1449.18	1209.67	0.260461	0.0056612	0.999957	NEFL	8	24950955	24957110	-	4329	protein_coding	neurofilament light [Source:HGNC Symbol;Acc:HGNC:7739]	-
ENSG00000174485	352.24	365.168	324.791	436.178	468.16	434.486	347.4	446.275	-0.360677	0.00581383	0.999957	DENND4A	15	65658046	65792293	-	10623	protein_coding	DENN domain containing 4A [Source:HGNC Symbol;Acc:HGNC:24321]	-
ENSG00000146350	140.128	152.153	143.441	198.433	278.972	167.781	145.241	215.062	-0.564059	0.00602959	0.999957	TBC1D32	6	121079494	121334745	-	6912	protein_coding	TBC1 domain family member 32 [Source:HGNC Symbol;Acc:HGNC:21485]	-
ENSG00000166225	611.381	615.714	675.197	780.627	1011.14	688.583	634.097	826.783	-0.38194	0.00617011	0.999957	FRS2	12	69470349	69579789	+	7242	protein_coding	fibroblast growth factor receptor substrate 2 [Source:HGNC Symbol;Acc:HGNC:16971]	-
ENSG00000176788	1446.39	1331.85	1216.18	1184.98	892.497	1095.91	1331.47	1057.8	0.33132	0.00617147	0.999957	BASP1	5	17065598	17276843	+	2217	protein_coding	brain abundant membrane attached signal protein 1 [Source:HGNC Symbol;Acc:HGNC:957]	-
ENSG00000141298	1392.64	1619.93	1902.64	1952.5	1985.94	2185.04	1638.4	2041.16	-0.317423	0.0062309	0.999957	SSH2	17	29625938	29930276	-	12696	protein_coding	slingshot protein phosphatase 2 [Source:HGNC Symbol;Acc:HGNC:30580]	-
ENSG00000124172	1507.82	1519.51	1507.16	1317.89	1138.33	1304.43	1511.49	1253.55	0.269362	0.00627489	0.999957	ATP5F1E	20	59025467	59032382	-	5126	protein_coding	ATP synthase F1 subunit epsilon [Source:HGNC Symbol;Acc:HGNC:838]	-
ENSG00000170961	137.249	160.268	146.515	83.3043	119.712	92.1343	148.011	98.3836	0.592451	0.00640512	0.999957	HAS2	8	121612116	121641390	-	4190	protein_coding	hyaluronan synthase 2 [Source:HGNC Symbol;Acc:HGNC:4819]	-
ENSG00000168003	1165.17	1179.7	1140.36	964.084	922.425	1007.66	1161.74	964.722	0.267822	0.0064075	0.999957	SLC3A2	11	62856102	62888875	+	5178	protein_coding	solute carrier family 3 member 2 [Source:HGNC Symbol;Acc:HGNC:11026]	-
ENSG00000037241	409.827	364.154	379.094	280.801	305.693	302.588	384.358	296.361	0.376012	0.00642256	0.999957	RPL26L1	5	172958729	172969771	+	1164	protein_coding	ribosomal protein L26 like 1 [Source:HGNC Symbol;Acc:HGNC:17050]	-
ENSG00000166783	968.419	1117.82	1211.05	1380.61	1444.03	1249.15	1099.1	1357.93	-0.305223	0.006501	0.999957	MARF1	16	15594386	15643166	-	10919	protein_coding	meiosis regulator and mRNA stability factor 1 [Source:HGNC Symbol;Acc:HGNC:29562]	-
ENSG00000134574	678.565	633.973	603.477	563.474	463.885	486.857	638.672	504.739	0.338813	0.00650482	0.999957	DDB2	11	47214465	47239240	+	4897	protein_coding	damage specific DNA binding protein 2 [Source:HGNC Symbol;Acc:HGNC:2718]	-
ENSG00000144485	1105.67	1036.67	889.334	896.692	712.928	794.295	1010.56	801.305	0.334201	0.00667293	0.999957	HES6	2	238238267	238240662	-	2037	protein_coding	hes family bHLH transcription factor 6 [Source:HGNC Symbol;Acc:HGNC:18254]	bHLH
ENSG00000132329	398.309	335.752	231.555	291.097	163.535	179.419	321.872	211.351	0.605348	0.00668735	0.999957	RAMP1	2	237858893	237912114	+	1234	protein_coding	receptor activity modifying protein 1 [Source:HGNC Symbol;Acc:HGNC:9843]	-
ENSG00000106211	3430.26	3356.5	3526.6	2881.02	2383.55	3179.12	3437.79	2814.56	0.288232	0.00688072	0.999957	HSPB1	7	76302544	76304295	+	1634	protein_coding	heat shock protein family B (small) member 1 [Source:HGNC Symbol;Acc:HGNC:5246]	-
ENSG00000108306	434.781	379.369	388.315	483.914	535.498	507.224	400.822	508.879	-0.3433	0.00706504	0.999957	FBXL20	17	39252644	39402523	-	11079	protein_coding	F-box and leucine rich repeat protein 20 [Source:HGNC Symbol;Acc:HGNC:24679]	-
ENSG00000115641	201.554	224.173	173.154	159.121	135.745	124.139	199.627	139.668	0.514533	0.00711458	0.999957	FHL2	2	105357712	105438513	-	6626	protein_coding	four and a half LIM domains 2 [Source:HGNC Symbol;Acc:HGNC:3703]	-
ENSG00000204394	5128.11	4853.69	4525.56	4456.31	3752.76	3950.14	4835.79	4053.07	0.254601	0.00717641	0.999957	VARS	6	31777518	31795953	-	6081	protein_coding	valyl-tRNA synthetase [Source:HGNC Symbol;Acc:HGNC:12651]	-
ENSG00000110619	998.172	981.897	904.703	834.915	771.716	761.32	961.591	789.317	0.284676	0.00717882	0.999957	CARS	11	3000922	3057613	-	10037	protein_coding	cysteinyl-tRNA synthetase [Source:HGNC Symbol;Acc:HGNC:1493]	-
ENSG00000176148	380.073	402.699	349.381	519.482	508.777	428.667	377.385	485.642	-0.363574	0.0072807	0.999957	TCP11L1	11	33039417	33105943	+	5370	protein_coding	t-complex 11 like 1 [Source:HGNC Symbol;Acc:HGNC:25655]	-
ENSG00000160211	1706.49	1603.7	1526.62	1394.65	1191.78	1405.29	1612.27	1330.57	0.276639	0.00739454	0.999957	G6PD	X	154531390	154547572	-	3995	protein_coding	glucose-6-phosphate dehydrogenase [Source:HGNC Symbol;Acc:HGNC:4057]	-
ENSG00000148484	516.362	585.284	540.978	455.834	436.094	414.119	547.541	435.349	0.330407	0.0074717	0.999957	RSU1	10	16590611	16817528	-	4191	protein_coding	Ras suppressor protein 1 [Source:HGNC Symbol;Acc:HGNC:10464]	-
ENSG00000130338	2244.93	2161.59	2244.85	2617.07	2659.32	2506.05	2217.12	2594.15	-0.226469	0.00755509	0.999957	TULP4	6	158232236	158511828	+	12285	protein_coding	tubby like protein 4 [Source:HGNC Symbol;Acc:HGNC:15530]	Tub
ENSG00000135480	0	3.04307	1.02458	14.0401	5.34429	11.638	1.35588	10.3408	-2.95182	0.00761976	0.999957	KRT7	12	52232520	52252186	+	4093	protein_coding	keratin 7 [Source:HGNC Symbol;Acc:HGNC:6445]	-
ENSG00000198873	376.234	396.613	339.136	311.689	259.733	277.373	370.661	282.932	0.388548	0.00763093	0.999957	GRK5	10	119207589	119459742	+	7000	protein_coding	G protein-coupled receptor kinase 5 [Source:HGNC Symbol;Acc:HGNC:4544]	-
ENSG00000172572	295.613	298.221	239.751	216.217	199.877	201.726	277.862	205.94	0.432058	0.0076874	0.999957	PDE3A	12	20369245	20684381	+	8398	protein_coding	phosphodiesterase 3A [Source:HGNC Symbol;Acc:HGNC:8778]	-
ENSG00000223731	2.87934	7.10049	4.09832	0	0	0	4.69272	0	4.68609	0.00772577	0.999957	SUPT20HL1	X	24362761	24365378	+	2618	processed_pseudogene	SUPT20H like 1 [Source:HGNC Symbol;Acc:HGNC:30773]	-
ENSG00000214135	270.658	273.876	319.669	334.153	370.894	442.245	288.068	382.431	-0.40911	0.00784087	0.999957	AC132008.2	3	197578213	197627906	-	3502	transcribed_unprocessed_pseudogene	succinate dehydrogenase complex flavoprotein subunit A pseudogene [Source:NCBI gene;Acc:220729]	-
ENSG00000133315	604.662	612.671	704.91	778.755	731.099	894.188	640.748	801.347	-0.323388	0.00806133	0.999957	MACROD1	11	63998558	64166106	-	2089	protein_coding	MACRO domain containing 1 [Source:HGNC Symbol;Acc:HGNC:29598]	-
ENSG00000165169	92.139	121.723	84.0155	143.209	156.053	143.536	99.2924	147.599	-0.571585	0.00826414	0.999957	DYNLT3	X	37836757	37847637	-	3186	protein_coding	dynein light chain Tctex-type 3 [Source:HGNC Symbol;Acc:HGNC:11694]	-
ENSG00000186687	548.035	514.279	508.191	599.042	690.482	661.427	523.502	650.317	-0.312037	0.00829365	0.999957	LYRM7	5	131170810	131205426	+	6351	protein_coding	LYR motif containing 7 [Source:HGNC Symbol;Acc:HGNC:28072]	-
ENSG00000162889	1517.41	1416.04	1707.97	1777.47	1843.78	1968.76	1547.14	1863.34	-0.268353	0.00832127	0.999957	MAPKAPK2	1	206684944	206734283	+	4195	protein_coding	mitogen-activated protein kinase-activated protein kinase 2 [Source:HGNC Symbol;Acc:HGNC:6887]	-
ENSG00000143322	1271.71	1317.65	1385.23	1598.69	1539.16	1568.22	1324.86	1568.69	-0.243998	0.00841404	0.999957	ABL2	1	179099327	179229684	-	13257	protein_coding	ABL proto-oncogene 2, non-receptor tyrosine kinase [Source:HGNC Symbol;Acc:HGNC:77]	-
ENSG00000166986	3604.94	3638.5	3426.19	3193.64	2992.8	2967.69	3556.54	3051.38	0.220935	0.00845882	0.999957	MARS	12	57475445	57517569	+	7028	protein_coding	methionyl-tRNA synthetase [Source:HGNC Symbol;Acc:HGNC:6898]	-
ENSG00000173465	509.644	575.14	561.469	453.962	414.717	445.154	548.751	437.944	0.324433	0.00850054	0.999957	SSSCA1	11	65570430	65573942	+	2008	protein_coding	Sjogren syndrome/scleroderma autoantigen 1 [Source:HGNC Symbol;Acc:HGNC:11328]	-
ENSG00000120925	274.497	281.991	304.3	335.089	409.373	375.326	286.929	373.263	-0.378672	0.00867061	0.999957	RNF170	8	42849637	42897290	-	6055	protein_coding	ring finger protein 170 [Source:HGNC Symbol;Acc:HGNC:25358]	-
ENSG00000119705	906.993	751.638	901.629	712.299	619.938	723.497	853.42	685.244	0.316086	0.00878494	0.999957	SLIRP	14	77708071	77761104	+	2631	protein_coding	SRA stem-loop interacting RNA binding protein [Source:HGNC Symbol;Acc:HGNC:20495]	-
ENSG00000178718	1069.2	954.509	1029.7	912.604	695.827	844.726	1017.8	817.719	0.314862	0.00878556	0.999957	RPP25	15	74954416	74957464	-	3049	protein_coding	ribonuclease P and MRP subunit p25 [Source:HGNC Symbol;Acc:HGNC:30361]	-
ENSG00000136895	636.335	629.915	640.362	770.331	784.542	757.441	635.537	770.771	-0.278189	0.00898259	0.999957	GARNL3	9	127224265	127393660	+	9695	protein_coding	GTPase activating Rap/RanGAP domain like 3 [Source:HGNC Symbol;Acc:HGNC:25425]	-
ENSG00000218283	753.428	726.279	684.419	634.611	560.082	561.534	721.375	585.409	0.300914	0.00912812	0.999957	MORF4L1P1	1	220253570	220254536	+	967	processed_pseudogene	mortality factor 4 like 1 pseudogene 1 [Source:HGNC Symbol;Acc:HGNC:20400]	-
ENSG00000161682	1788.07	1593.55	1778.67	1511.65	1161.85	1509.06	1720.1	1394.19	0.30244	0.00917454	0.999957	FAM171A2	17	44353215	44363875	-	3592	protein_coding	family with sequence similarity 171 member A2 [Source:HGNC Symbol;Acc:HGNC:30480]	-
ENSG00000119820	1124.86	1166.51	1223.35	1429.28	1481.44	1297.64	1171.57	1402.78	-0.25976	0.00921306	0.999957	YIPF4	2	32277910	32316594	+	12233	protein_coding	Yip1 domain family member 4 [Source:HGNC Symbol;Acc:HGNC:28145]	-
ENSG00000116001	2404.25	2474.01	2597.31	2889.44	3326.29	2711.66	2491.86	2975.8	-0.255826	0.0094175	0.999957	TIA1	2	70209444	70248660	-	6607	protein_coding	TIA1 cytotoxic granule associated RNA binding protein [Source:HGNC Symbol;Acc:HGNC:11802]	-
ENSG00000104979	1107.59	916.978	993.841	834.915	602.836	901.946	1006.14	779.899	0.366603	0.00945029	0.999957	C19orf53	19	13774168	13778462	+	1174	protein_coding	chromosome 19 open reading frame 53 [Source:HGNC Symbol;Acc:HGNC:24991]	-
ENSG00000133858	1145.02	1312.58	1258.18	1421.79	1644.97	1420.81	1238.59	1495.86	-0.272008	0.0095583	0.999957	ZFC3H1	12	71609472	71667725	-	9670	protein_coding	zinc finger C3H1-type containing [Source:HGNC Symbol;Acc:HGNC:28328]	-
ENSG00000221867	651.691	620.786	732.574	835.851	743.925	907.765	668.35	829.181	-0.311826	0.00961112	0.999957	MAGEA3	X	152698752	152702347	+	1788	protein_coding	MAGE family member A3 [Source:HGNC Symbol;Acc:HGNC:6801]	-
ENSG00000179010	5140.59	4978.46	5099.33	4489.07	3872.47	4580.53	5072.79	4314.03	0.233539	0.00967716	0.999957	MRFAP1	4	6640091	6642745	+	2655	protein_coding	Morf4 family associated protein 1 [Source:HGNC Symbol;Acc:HGNC:24549]	-
ENSG00000213585	3343.88	3322.02	2994.84	2876.34	2662.53	2697.11	3220.25	2745.33	0.230127	0.00968343	0.999957	VDAC1	5	133971915	134005133	-	3163	protein_coding	voltage dependent anion channel 1 [Source:HGNC Symbol;Acc:HGNC:12669]	-
ENSG00000163728	605.622	691.791	742.82	774.075	926.7	835.028	680.077	845.268	-0.313493	0.00973479	0.999957	TTC14	3	180602130	180617828	+	7783	protein_coding	tetratricopeptide repeat domain 14 [Source:HGNC Symbol;Acc:HGNC:24697]	-
ENSG00000280120	111.335	90.2777	116.802	138.529	181.706	146.445	106.138	155.56	-0.549286	0.00973992	0.999957	AC073857.1	12	123152324	123153377	-	1054	TEC	novel transcript	-
ENSG00000230590	519.242	568.039	719.254	688.899	928.838	734.165	602.178	783.967	-0.380194	0.00981901	0.999957	FTX	X	73946555	74293574	-	28487	lincRNA	FTX transcript, XIST regulator [Source:HGNC Symbol;Acc:HGNC:37190]	-
ENSG00000100285	809.095	834.815	1026.63	713.235	581.459	794.295	890.18	696.329	0.353198	0.00984762	0.999957	NEFH	22	29480230	29491390	+	3783	protein_coding	neurofilament heavy [Source:HGNC Symbol;Acc:HGNC:7737]	-
ENSG00000280071	291.773	212	248.973	190.009	158.191	197.846	250.916	182.015	0.462333	0.0100623	0.999957	GATD3B	21	5079294	5128425	-	3106	protein_coding	glutamine amidotransferase like class 1 domain containing 3B [Source:HGNC Symbol;Acc:HGNC:53816]	-
ENSG00000198556	470.293	593.398	534.83	654.267	730.03	623.604	532.84	669.3	-0.328836	0.0101189	0.999957	ZNF789	7	99472841	99503650	+	6683	protein_coding	zinc finger protein 789 [Source:HGNC Symbol;Acc:HGNC:27801]	zf-C2H2
ENSG00000196576	5429.48	5287.84	4859.58	4553.66	4005.01	4662.97	5192.3	4407.21	0.236374	0.0102185	0.999957	PLXNB2	22	50274979	50307627	-	7257	protein_coding	plexin B2 [Source:HGNC Symbol;Acc:HGNC:9104]	-
ENSG00000171988	1717.05	1983.07	1773.55	2164.04	2842.09	1898.94	1824.55	2301.69	-0.334782	0.0103305	0.999957	JMJD1C	10	63167221	63521850	-	11066	protein_coding	jumonji domain containing 1C [Source:HGNC Symbol;Acc:HGNC:12313]	-
ENSG00000135766	518.282	429.073	543.027	562.538	700.102	630.393	496.794	631.011	-0.344055	0.010615	0.999957	EGLN1	1	231363751	231425044	-	7265	protein_coding	egl-9 family hypoxia inducible factor 1 [Source:HGNC Symbol;Acc:HGNC:1232]	-
ENSG00000268279	22.075	21.3015	14.3441	49.6082	28.8592	42.6727	19.2402	40.38	-1.07137	0.0107446	0.999957	AC090004.1	3	14135217	14148252	+	1335	protein_coding	novel transcript	-
ENSG00000084207	8486.38	7814.6	7489.67	7234.37	6583.1	6601.66	7930.22	6806.38	0.220452	0.0108389	0.999957	GSTP1	11	67583595	67586656	+	1911	protein_coding	glutathione S-transferase pi 1 [Source:HGNC Symbol;Acc:HGNC:4638]	-
ENSG00000185946	202.514	242.431	256.145	296.713	335.622	292.89	233.697	308.408	-0.400238	0.0110932	0.999957	RNPC3	1	103525691	103555239	+	6867	protein_coding	RNA binding region (RNP1, RRM) containing 3 [Source:HGNC Symbol;Acc:HGNC:18666]	-
ENSG00000273791	4.79891	9.12921	4.09832	0.936004	0	0	6.00881	0.312001	4.08182	0.0112392	0.999957	AC007204.1	19	19908268	19909146	-	555	unprocessed_pseudogene	BCL2/adenovirus E1B 19kDa interacting protein 3 (BNIP3) pseudogene	-
ENSG00000111669	9804.16	8919.23	8731.46	8217.18	6787.25	8162.13	9151.62	7722.19	0.244921	0.011323	0.999957	TPI1	12	6867119	6870948	+	2700	protein_coding	triosephosphate isomerase 1 [Source:HGNC Symbol;Acc:HGNC:12009]	-
ENSG00000185950	2207.5	2229.55	2698.74	2790.23	2687.11	3097.65	2378.6	2858.33	-0.265305	0.011474	0.999957	IRS2	13	109752698	109786568	-	8138	protein_coding	insulin receptor substrate 2 [Source:HGNC Symbol;Acc:HGNC:6126]	-
ENSG00000231764	146.847	169.397	202.867	197.497	250.113	275.433	173.037	241.014	-0.478298	0.011505	0.999957	DLX6-AS1	7	96955141	97014065	-	16633	antisense	DLX6 antisense RNA 1 [Source:HGNC Symbol;Acc:HGNC:37151]	-
ENSG00000237513	0	0	1.02458	3.74401	10.6886	3.87934	0.341526	6.10398	-4.08471	0.0115605	0.999957	AC007384.1	7	104941063	104962334	+	1034	lincRNA	novel transcript	-
ENSG00000110492	10566.2	8860.4	8743.76	8163.82	6156.62	8529.7	9390.13	7616.71	0.301883	0.0116517	0.999957	MDK	11	46380756	46383837	+	2196	protein_coding	midkine [Source:HGNC Symbol;Acc:HGNC:6972]	-
ENSG00000113758	9351.15	8614.93	8201.75	7921.4	6513.62	7665.57	8722.61	7366.87	0.24361	0.0117039	0.999957	DBN1	5	177456608	177474401	-	5119	protein_coding	drebrin 1 [Source:HGNC Symbol;Acc:HGNC:2695]	-
ENSG00000164463	130.53	113.608	122.949	173.161	192.394	151.294	122.363	172.283	-0.491931	0.0118303	0.999957	CREBRF	5	173056352	173139284	+	12333	protein_coding	CREB3 regulatory factor [Source:HGNC Symbol;Acc:HGNC:24050]	-
ENSG00000148400	451.097	455.446	442.618	385.634	308.9	369.507	449.72	354.68	0.340976	0.0120093	0.999957	NOTCH1	9	136494433	136545786	-	10377	protein_coding	notch 1 [Source:HGNC Symbol;Acc:HGNC:7881]	-
ENSG00000184009	31660.3	33269.9	29316.3	27388.4	28370.7	25777.2	31415.5	27178.8	0.209013	0.0120982	0.999957	ACTG1	17	81509971	81523847	-	2993	protein_coding	actin gamma 1 [Source:HGNC Symbol;Acc:HGNC:144]	-
ENSG00000138448	914.671	1027.54	1055.32	1159.71	1249.5	1177.38	999.177	1195.53	-0.258869	0.0121922	0.999957	ITGAV	2	186590065	186680901	+	8211	protein_coding	integrin subunit alpha V [Source:HGNC Symbol;Acc:HGNC:6150]	-
ENSG00000258875	7.67825	5.07178	13.3195	26.2081	21.3772	22.3062	8.68985	23.2972	-1.42645	0.0123295	0.999957	AL135818.1	14	91242759	91252211	+	1916	processed_transcript	novel transcript, antisense to GPR68	-
ENSG00000173457	4743.24	4113.21	4208.97	3953.68	3033.42	3817.27	4355.14	3601.46	0.273914	0.0123999	0.999957	PPP1R14B	11	64244480	64246941	-	1655	protein_coding	protein phosphatase 1 regulatory inhibitor subunit 14B [Source:HGNC Symbol;Acc:HGNC:9057]	-
ENSG00000273329	162.203	169.397	132.171	230.257	213.772	192.027	154.59	212.019	-0.455429	0.0124395	0.999957	AC078846.1	7	129604548	129611630	-	7083	lincRNA	novel transcript	-
ENSG00000205765	784.141	954.509	872.941	1050.2	1311.49	926.192	870.53	1095.96	-0.33174	0.0128473	0.999957	C5orf51	5	41904188	41921636	+	5572	protein_coding	chromosome 5 open reading frame 51 [Source:HGNC Symbol;Acc:HGNC:27750]	-
ENSG00000241593	23.0347	30.4307	19.467	9.36004	11.7574	7.75868	24.3108	9.62539	1.34122	0.0132635	0.999957	AC099542.1	3	81246579	81297345	-	1261	lincRNA	novel transcript	-
ENSG00000132967	1262.11	1055.94	1090.15	1034.28	845.467	911.645	1136.07	930.465	0.287639	0.013376	0.999957	HMGB1P5	3	22381819	22382929	+	1111	transcribed_processed_pseudogene	high mobility group box 1 pseudogene 5 [Source:HGNC Symbol;Acc:HGNC:4997]	-
ENSG00000221866	7467.1	7273.95	10532.7	9143.82	10628.7	11956.1	8424.57	10576.2	-0.328171	0.0134198	0.999957	PLXNA4	7	132123332	132648688	-	16372	protein_coding	plexin A4 [Source:HGNC Symbol;Acc:HGNC:9102]	-
ENSG00000165443	544.196	550.795	745.893	716.979	783.473	825.329	613.628	775.26	-0.337629	0.0136194	0.999957	PHYHIPL	10	59176590	59247774	+	4093	protein_coding	phytanoyl-CoA 2-hydroxylase interacting protein like [Source:HGNC Symbol;Acc:HGNC:29378]	-
ENSG00000196923	1161.34	1021.46	1092.2	938.812	847.605	946.559	1091.66	910.992	0.260701	0.0136304	0.999957	PDLIM7	5	177483394	177497606	-	4407	protein_coding	PDZ and LIM domain 7 [Source:HGNC Symbol;Acc:HGNC:22958]	-
ENSG00000112984	1851.42	1848.16	1820.68	1624.9	1549.84	1575.01	1840.08	1583.25	0.21674	0.0136336	0.999957	KIF20A	5	138178719	138187715	+	3958	protein_coding	kinesin family member 20A [Source:HGNC Symbol;Acc:HGNC:9787]	-
ENSG00000260967	0	0	0	0.936004	10.6886	1.93967	0	4.52142	-4.61004	0.0137258	0.999957	RARRES2P5	16	35221583	35222048	-	466	processed_pseudogene	retinoic acid receptor responder 2 pseudogene 5 [Source:HGNC Symbol;Acc:HGNC:48704]	-
ENSG00000107614	169.881	173.455	138.318	198.433	271.49	198.816	160.551	222.913	-0.470803	0.0137403	0.999957	TRDMT1	10	17142254	17202054	-	10535	protein_coding	tRNA aspartic acid methyltransferase 1 [Source:HGNC Symbol;Acc:HGNC:2977]	-
ENSG00000258027	22.075	7.10049	6.14747	17.7841	35.2723	39.7632	11.7743	30.9399	-1.38317	0.0137578	0.999957	NF1P4	14	19492281	19501740	+	1681	unprocessed_pseudogene	neurofibromin 1 pseudogene 4 [Source:HGNC Symbol;Acc:HGNC:7769]	-
ENSG00000188243	238.026	270.833	244.874	473.618	288.592	282.222	251.244	348.144	-0.472326	0.0137923	0.999957	COMMD6	13	75525219	75549439	-	2897	protein_coding	COMM domain containing 6 [Source:HGNC Symbol;Acc:HGNC:24015]	-
ENSG00000132286	439.58	489.934	509.216	560.666	671.243	560.564	479.576	597.491	-0.316608	0.0139157	0.999957	TIMM10B	11	6481447	6484679	+	3041	protein_coding	translocase of inner mitochondrial membrane 10B [Source:HGNC Symbol;Acc:HGNC:4022]	-
ENSG00000211683	0	2.02871	2.04916	7.48803	9.61972	9.69835	1.35929	8.93537	-2.73347	0.0140741	0.999957	AP000346.1	22	23630618	23638941	-	1087	processed_transcript	novel transcript	-
ENSG00000225706	6.71847	7.10049	3.07374	0.936004	0	0	5.6309	0.312001	3.99005	0.0145008	0.999957	PTPRD-AS1	9	8858130	8862255	+	2494	lincRNA	PTPRD antisense RNA 1 [Source:HGNC Symbol;Acc:HGNC:49753]	-
ENSG00000087301	307.13	345.895	274.587	403.418	442.507	350.11	309.204	398.678	-0.365801	0.0146545	0.999957	TXNDC16	14	52430590	52552522	-	4739	protein_coding	thioredoxin domain containing 16 [Source:HGNC Symbol;Acc:HGNC:19965]	-
ENSG00000258655	24.9543	19.2728	19.467	5.61602	9.61972	8.72851	21.2314	7.98809	1.41789	0.0147439	0.999957	ARHGAP5-AS1	14	32074946	32076793	-	1848	antisense	ARHGAP5 antisense RNA 1 (head to head) [Source:HGNC Symbol;Acc:HGNC:20279]	-
ENSG00000127483	3359.23	3570.53	3861.64	4156.79	4280.78	4062.64	3597.14	4166.74	-0.212117	0.0150275	0.999957	HP1BP3	1	20742661	20787323	-	7442	protein_coding	heterochromatin protein 1 binding protein 3 [Source:HGNC Symbol;Acc:HGNC:24973]	-
ENSG00000107796	49.9086	39.5599	80.9417	23.4001	38.4789	29.095	56.8034	30.3247	0.909497	0.0150609	0.999957	ACTA2	10	88935074	88991339	-	2976	protein_coding	actin, alpha 2, smooth muscle, aorta [Source:HGNC Symbol;Acc:HGNC:130]	-
ENSG00000273295	76.7825	80.1341	84.0155	105.768	143.227	108.621	80.3107	119.206	-0.567648	0.0151369	0.999957	AP000350.6	22	23901432	23907068	-	5637	lincRNA	novel transcript	-
ENSG00000196369	128.611	120.708	127.048	164.737	145.365	223.062	125.456	177.721	-0.503675	0.0153477	0.999957	SRGAP2B	1	144887265	145095528	-	7230	protein_coding	SLIT-ROBO Rho GTPase activating protein 2B [Source:HGNC Symbol;Acc:HGNC:35237]	-
ENSG00000060709	2475.28	2396.92	3375.99	2968.07	3271.78	4197.44	2749.4	3479.1	-0.339703	0.0153885	0.999957	RIMBP2	12	130396137	130716281	-	9655	protein_coding	RIMS binding protein 2 [Source:HGNC Symbol;Acc:HGNC:30339]	-
ENSG00000249053	0	0	0	8.42403	3.20657	0.969835	0	4.20015	-4.51832	0.0157824	0.999957	AC106794.1	5	12794731	12795522	+	792	processed_pseudogene	chromosome X open reading frame 67 (CXorf67) pseudogene	-
ENSG00000170515	2290.04	2073.34	2176.21	1986.2	1808.51	1807.77	2179.86	1867.49	0.223015	0.0158559	0.999957	PA2G4	12	56104319	56113907	+	3795	protein_coding	proliferation-associated 2G4 [Source:HGNC Symbol;Acc:HGNC:8550]	-
ENSG00000113196	2911.98	3004.52	3303.24	2460.75	2419.9	2910.47	3073.25	2597.04	0.242692	0.0160029	0.999957	HAND1	5	154474972	154478264	-	1738	protein_coding	heart and neural crest derivatives expressed 1 [Source:HGNC Symbol;Acc:HGNC:4807]	bHLH
ENSG00000171914	2555.9	2630.23	2367.8	2278.23	2162.3	2044.41	2517.97	2161.65	0.220111	0.0161551	0.999957	TLN2	15	62390526	62844631	+	16209	protein_coding	talin 2 [Source:HGNC Symbol;Acc:HGNC:15447]	-
ENSG00000173456	771.664	708.021	794.049	634.611	561.151	672.095	757.911	622.619	0.282922	0.0161595	0.999957	RNF26	11	119334527	119337313	+	2787	protein_coding	ring finger protein 26 [Source:HGNC Symbol;Acc:HGNC:14646]	-
ENSG00000177873	83.501	108.536	112.704	137.593	154.984	141.596	101.58	144.724	-0.511279	0.0162299	0.999957	ZNF619	3	40477113	40490236	+	4514	protein_coding	zinc finger protein 619 [Source:HGNC Symbol;Acc:HGNC:26910]	zf-C2H2
ENSG00000175787	103.656	126.795	157.785	179.713	196.67	167.781	129.412	181.388	-0.487897	0.0164047	0.999957	ZNF169	9	94259311	94301454	+	5286	protein_coding	zinc finger protein 169 [Source:HGNC Symbol;Acc:HGNC:12957]	zf-C2H2
ENSG00000172789	60.4662	51.7322	72.7451	28.0801	34.2035	44.6124	61.6478	35.632	0.791122	0.0164644	0.999957	HOXC5	12	54032853	54035358	+	1805	protein_coding	homeobox C5 [Source:HGNC Symbol;Acc:HGNC:5127]	Homeobox
ENSG00000183535	19.1956	18.2584	15.3687	3.74401	7.48201	6.78884	17.6076	6.00496	1.56093	0.0164993	0.999957	COL18A1-AS1	21	45419716	45425070	-	3455	antisense	COL18A1 antisense RNA 1 [Source:HGNC Symbol;Acc:HGNC:23132]	-
ENSG00000149634	41.2706	38.5455	33.8111	58.9682	53.4429	80.4963	37.8757	64.3025	-0.764136	0.0165073	0.999957	SPATA25	20	45886489	45887635	-	757	protein_coding	spermatogenesis associated 25 [Source:HGNC Symbol;Acc:HGNC:16158]	-
ENSG00000164045	1504.94	1480.96	1350.39	1297.3	1227.05	1149.25	1445.43	1224.53	0.239303	0.0165523	0.999957	CDC25A	3	48157146	48188402	-	4117	protein_coding	cell division cycle 25A [Source:HGNC Symbol;Acc:HGNC:1725]	-
ENSG00000276180	199.634	180.555	112.704	131.977	112.23	84.3756	164.298	109.527	0.585618	0.0166149	0.999957	HIST1H4I	6	27138588	27139881	+	1294	protein_coding	histone cluster 1 H4 family member i [Source:HGNC Symbol;Acc:HGNC:4793]	-
ENSG00000254986	1092.23	1110.72	1080.93	953.788	831.572	972.744	1094.63	919.368	0.251029	0.016631	0.999957	DPP3	11	66480013	66509657	+	3977	protein_coding	dipeptidyl peptidase 3 [Source:HGNC Symbol;Acc:HGNC:3008]	-
ENSG00000124635	66.2249	88.249	48.1552	40.2482	49.1675	25.2157	67.543	38.2104	0.825602	0.0168434	0.999957	HIST1H2BJ	6	27125897	27132750	-	950	protein_coding	histone cluster 1 H2B family member j [Source:HGNC Symbol;Acc:HGNC:4761]	-
ENSG00000279591	4.79891	5.07178	6.14747	0	0	0.969835	5.33939	0.323278	3.91145	0.0169027	0.999957	AC002044.2	16	73015047	73016016	-	970	TEC	novel transcript	-
ENSG00000117620	228.428	223.158	245.899	304.201	362.343	253.127	232.495	306.557	-0.397649	0.0169789	0.999957	SLC35A3	1	99969351	100035637	+	18238	protein_coding	solute carrier family 35 member A3 [Source:HGNC Symbol;Acc:HGNC:11023]	-
ENSG00000204673	1886.93	1578.34	1729.49	1532.24	1437.61	1434.39	1731.59	1468.08	0.238195	0.0173112	0.999957	AKT1S1	19	49869033	49878459	-	5737	protein_coding	AKT1 substrate 1 [Source:HGNC Symbol;Acc:HGNC:28426]	-
ENSG00000240376	379.114	399.656	310.447	336.961	272.559	143.536	363.072	251.019	0.532439	0.0173639	0.999957	AC010343.1	5	33162179	33162807	+	629	processed_pseudogene	ribosomal protein S8 (RPS8) pseudogene	-
ENSG00000100784	220.75	245.474	235.653	285.481	339.897	281.252	233.959	302.21	-0.368325	0.0174939	0.999957	RPS6KA5	14	90847862	91060636	-	27976	protein_coding	ribosomal protein S6 kinase A5 [Source:HGNC Symbol;Acc:HGNC:10434]	-
ENSG00000170949	430.942	422.987	428.274	551.306	545.118	478.129	427.401	524.851	-0.296104	0.0175342	0.999957	ZNF160	19	53066606	53103436	-	8511	protein_coding	zinc finger protein 160 [Source:HGNC Symbol;Acc:HGNC:12948]	zf-C2H2
ENSG00000114127	676.646	761.781	676.222	819.939	969.454	786.536	704.883	858.643	-0.284007	0.0175528	0.999957	XRN1	3	142306607	142448062	-	11982	protein_coding	5'-3' exoribonuclease 1 [Source:HGNC Symbol;Acc:HGNC:30654]	-
ENSG00000128739	118.053	103.464	113.728	79.5603	67.3381	81.4661	111.749	76.1215	0.552253	0.0175563	0.999957	SNRPN	15	24823637	24978723	+	3416	protein_coding	small nuclear ribonucleoprotein polypeptide N [Source:HGNC Symbol;Acc:HGNC:11164]	-
ENSG00000136379	205.393	179.541	205.94	223.705	315.313	251.187	196.958	263.402	-0.417098	0.0175658	0.999957	ABHD17C	15	80679684	80755621	+	3627	protein_coding	abhydrolase domain containing 17C [Source:HGNC Symbol;Acc:HGNC:26925]	-
ENSG00000175063	1853.34	1746.72	1797.11	1577.17	1400.2	1626.41	1799.06	1534.59	0.229007	0.0177278	0.999957	UBE2C	20	45812576	45816957	+	1286	protein_coding	ubiquitin conjugating enzyme E2 C [Source:HGNC Symbol;Acc:HGNC:15937]	-
ENSG00000148334	1059.6	1052.9	1092.2	911.668	797.368	971.774	1068.23	893.603	0.256776	0.0178545	0.999957	PTGES2	9	128120693	128128462	-	3039	protein_coding	prostaglandin E synthase 2 [Source:HGNC Symbol;Acc:HGNC:17822]	-
ENSG00000267353	0	0	1.02458	3.74401	12.8263	0.969835	0.341526	5.84672	-4.02047	0.0178846	0.999957	AC020928.2	19	36773712	36775908	-	2197	lincRNA	novel transcript	-
ENSG00000273015	262.02	287.063	266.39	361.297	328.139	339.442	271.825	342.96	-0.336175	0.0179515	0.999957	AC008124.1	12	45718046	45727775	-	9730	lincRNA	novel transcript	-
ENSG00000102755	0	1.01436	4.09832	3.74401	14.964	11.638	1.70422	10.1153	-2.58201	0.0180163	0.999957	FLT1	13	28300344	28495145	-	12567	protein_coding	fms related tyrosine kinase 1 [Source:HGNC Symbol;Acc:HGNC:3763]	-
ENSG00000101445	730.393	773.954	835.032	932.26	910.667	937.83	779.793	926.919	-0.249794	0.0182482	0.999957	PPP1R16B	20	38805705	38923024	+	6400	protein_coding	protein phosphatase 1 regulatory subunit 16B [Source:HGNC Symbol;Acc:HGNC:15850]	-
ENSG00000110108	1053.84	1022.47	871.917	859.251	808.057	786.536	982.742	817.948	0.264895	0.0182805	0.999957	TMEM109	11	60913874	60923443	+	2421	protein_coding	transmembrane protein 109 [Source:HGNC Symbol;Acc:HGNC:28771]	-
ENSG00000173915	1477.1	1405.9	1376.01	1257.05	1138.33	1240.42	1419.67	1211.94	0.227948	0.0183344	0.999957	ATP5MD	10	103389041	103396492	-	924	protein_coding	ATP synthase membrane subunit DAPIT [Source:HGNC Symbol;Acc:HGNC:30889]	-
ENSG00000146426	256.262	251.56	296.103	358.489	313.175	351.08	267.975	340.915	-0.348594	0.0183517	0.999957	TIAM2	6	154832697	155257723	+	11532	protein_coding	T cell lymphoma invasion and metastasis 2 [Source:HGNC Symbol;Acc:HGNC:11806]	-
ENSG00000092199	9480.72	8676.8	8639.25	8168.5	7369.78	7832.39	8932.26	7790.22	0.197314	0.0186058	0.999957	HNRNPC	14	21209136	21269494	-	7309	protein_coding	heterogeneous nuclear ribonucleoprotein C (C1/C2) [Source:HGNC Symbol;Acc:HGNC:5035]	-
ENSG00000164118	4837.3	5308.13	4905.68	5679.67	6327.64	5428.16	5017.04	5811.83	-0.212049	0.0186214	0.999957	CEP44	4	174283677	174333380	+	7132	protein_coding	centrosomal protein 44 [Source:HGNC Symbol;Acc:HGNC:29356]	-
ENSG00000123552	331.124	351.982	364.75	421.202	474.573	408.3	349.285	434.692	-0.315049	0.018635	0.999957	USP45	6	99432379	99521728	-	8051	protein_coding	ubiquitin specific peptidase 45 [Source:HGNC Symbol;Acc:HGNC:20080]	-
ENSG00000278716	12.4772	8.11485	9.22121	0	0	4.84917	9.93774	1.61639	2.60561	0.0186373	0.999957	AC133540.1	16	85489813	85490831	+	1019	lincRNA	novel transcript	-
ENSG00000080947	330.165	346.91	388.315	444.602	393.34	504.314	355.13	447.419	-0.334588	0.0188052	0.999957	CROCCP3	1	16467436	16499257	-	6813	transcribed_unprocessed_pseudogene	ciliary rootlet coiled-coil, rootletin pseudogene 3 [Source:HGNC Symbol;Acc:HGNC:29405]	-
ENSG00000172469	230.347	276.919	239.751	298.585	369.825	298.709	249.006	322.373	-0.371497	0.0188082	0.999957	MANEA	6	95577543	95609457	+	5187	protein_coding	mannosidase endo-alpha [Source:HGNC Symbol;Acc:HGNC:21072]	-
ENSG00000261428	35.5119	37.5312	34.8357	78.6243	55.5806	49.4616	35.9596	61.2222	-0.769795	0.0188241	0.999957	AC097461.1	2	222566899	222569719	-	2821	antisense	novel transcript, antisense to SGPP2	-
ENSG00000116667	2570.29	2480.1	2928.25	2784.61	3312.39	3355.63	2659.55	3150.88	-0.244462	0.0189239	0.999957	C1orf21	1	184387058	184629020	+	11013	protein_coding	chromosome 1 open reading frame 21 [Source:HGNC Symbol;Acc:HGNC:15494]	-
ENSG00000108821	1320.66	1205.06	1094.25	1028.67	921.356	1072.64	1206.65	1007.55	0.259946	0.019058	0.999957	COL1A1	17	50183289	50201632	-	9819	protein_coding	collagen type I alpha 1 chain [Source:HGNC Symbol;Acc:HGNC:2197]	-
ENSG00000235700	0	1.01436	0	6.55203	11.7574	0	0.338119	6.10316	-4.08614	0.0191359	0.999957	CYCSP52	1	157128362	157128671	+	310	processed_pseudogene	cytochrome c, somatic pseudogene 52 [Source:HGNC Symbol;Acc:HGNC:24393]	-
ENSG00000258525	17.2761	26.3733	14.3441	43.9922	42.7543	29.095	19.3311	38.6138	-0.998153	0.019216	0.999957	AL049830.3	14	30876179	30889808	-	2302	antisense	uncharacterized LOC100506071 [Source:NCBI gene;Acc:100506071]	-
ENSG00000040633	1251.55	1257.8	1272.53	1133.5	981.212	1097.85	1260.63	1070.86	0.234727	0.0193998	0.999957	PHF23	17	7235028	7239722	-	2783	protein_coding	PHD finger protein 23 [Source:HGNC Symbol;Acc:HGNC:28428]	-
ENSG00000136630	107.495	130.852	136.269	87.9844	89.7841	83.4058	124.872	87.0581	0.519826	0.0194158	0.999957	HLX	1	220879400	220885059	+	5660	protein_coding	H2.0 like homeobox [Source:HGNC Symbol;Acc:HGNC:4978]	Homeobox
ENSG00000137038	307.13	305.321	339.136	358.489	429.681	406.361	317.196	398.177	-0.327315	0.0194218	0.999957	DMAC1	9	7796490	7888380	-	3000	protein_coding	distal membrane arm assembly complex 1 [Source:HGNC Symbol;Acc:HGNC:30536]	-
ENSG00000162772	202.514	256.632	161.883	167.545	136.814	142.566	207.01	148.975	0.473416	0.0194467	0.999957	ATF3	1	212565334	212620777	+	4040	protein_coding	activating transcription factor 3 [Source:HGNC Symbol;Acc:HGNC:785]	TF_bZIP
ENSG00000064225	550.914	610.642	616.796	655.203	858.293	682.764	592.784	732.086	-0.303663	0.0194849	0.999957	ST3GAL6	3	98732236	98821201	+	6288	protein_coding	ST3 beta-galactoside alpha-2,3-sialyltransferase 6 [Source:HGNC Symbol;Acc:HGNC:18080]	-
ENSG00000177105	473.172	476.747	398.561	375.338	349.517	359.809	449.494	361.554	0.313969	0.0195343	0.999957	RHOG	11	3826978	3840983	-	1782	protein_coding	ras homolog family member G [Source:HGNC Symbol;Acc:HGNC:672]	-
ENSG00000071189	500.046	486.891	482.577	558.794	645.59	580.931	489.838	595.105	-0.279892	0.0195441	0.999957	SNX13	7	17790761	17940501	-	16418	protein_coding	sorting nexin 13 [Source:HGNC Symbol;Acc:HGNC:21335]	-
ENSG00000108784	510.604	461.532	404.709	382.826	389.064	321.985	458.948	364.625	0.332883	0.0195567	0.999957	NAGLU	17	42536172	42544449	+	3004	protein_coding	N-acetyl-alpha-glucosaminidase [Source:HGNC Symbol;Acc:HGNC:7632]	-
ENSG00000182774	470.293	532.537	400.61	373.465	399.753	339.442	467.813	370.887	0.335709	0.0195641	0.999957	RPS17	15	82536750	82540564	-	3293	protein_coding	ribosomal protein S17 [Source:HGNC Symbol;Acc:HGNC:10397]	-
ENSG00000154277	9787.85	10348.5	9001.95	8704.83	8085.91	8598.55	9712.75	8463.1	0.198647	0.0196596	0.999957	UCHL1	4	41256413	41268455	+	2282	protein_coding	ubiquitin C-terminal hydrolase L1 [Source:HGNC Symbol;Acc:HGNC:12513]	-
ENSG00000138073	1382.08	1299.39	1376.01	1214	1021.83	1192.9	1352.49	1142.91	0.242288	0.0196674	0.999957	PREB	2	27130756	27134675	-	3221	protein_coding	prolactin regulatory element binding [Source:HGNC Symbol;Acc:HGNC:9356]	Others
ENSG00000144659	601.783	529.494	619.87	494.21	461.747	481.038	583.716	478.998	0.284905	0.0197828	0.999957	SLC25A38	3	39383324	39397351	+	2708	protein_coding	solute carrier family 25 member 38 [Source:HGNC Symbol;Acc:HGNC:26054]	-
ENSG00000100077	5025.41	5194.52	6078.83	5759.23	6986.06	6488.19	5432.92	6411.16	-0.238798	0.0198192	0.999957	GRK3	22	25564849	25729294	+	9303	protein_coding	G protein-coupled receptor kinase 3 [Source:HGNC Symbol;Acc:HGNC:290]	-
ENSG00000249875	27.8337	22.3158	25.6145	44.9282	49.1675	42.6727	25.2547	45.5895	-0.850171	0.0199275	0.999957	AC116616.1	4	174354854	174376445	-	366	lincRNA	novel transcript	-
ENSG00000101460	351.28	352.996	348.357	292.969	229.805	301.619	350.878	274.797	0.350705	0.0200447	0.999957	MAP1LC3A	20	34546854	34560345	+	1762	protein_coding	microtubule associated protein 1 light chain 3 alpha [Source:HGNC Symbol;Acc:HGNC:6838]	-
ENSG00000082641	5008.14	4970.35	5133.14	4330.89	3684.35	4814.26	5037.21	4276.5	0.235973	0.0200699	0.999957	NFE2L1	17	48048329	48061487	+	5825	protein_coding	nuclear factor, erythroid 2 like 1 [Source:HGNC Symbol;Acc:HGNC:7781]	TF_bZIP
ENSG00000185651	1925.32	1847.14	1821.7	1715.69	1592.6	1497.42	1864.72	1601.91	0.219113	0.0201343	0.999957	UBE2L3	22	21549447	21624034	+	3838	protein_coding	ubiquitin conjugating enzyme E2 L3 [Source:HGNC Symbol;Acc:HGNC:12488]	-
ENSG00000117616	440.54	487.905	656.755	660.819	629.558	714.768	528.4	668.381	-0.339968	0.0201657	0.999957	RSRP1	1	25242237	25338213	-	6804	protein_coding	arginine and serine rich protein 1 [Source:HGNC Symbol;Acc:HGNC:25234]	-
ENSG00000224837	40.3108	47.6747	44.0569	61.7762	79.0955	70.7979	44.0141	70.5566	-0.679667	0.02032	0.999957	GCSHP5	1	168055901	168056422	-	522	processed_pseudogene	glycine cleavage system protein H pseudogene 5 [Source:HGNC Symbol;Acc:HGNC:44195]	-
ENSG00000159335	6632.09	6469.56	6513.25	5979.19	5364.6	5858.77	6538.3	5734.19	0.189203	0.0204706	0.999957	PTMS	12	6765516	6770952	+	1475	protein_coding	parathymosin [Source:HGNC Symbol;Acc:HGNC:9629]	-
ENSG00000270457	2.87934	4.05742	4.09832	0	0	0	3.67836	0	4.33522	0.0205143	0.999957	AC093424.1	1	59289303	59289640	-	338	lincRNA	novel transcript	-
ENSG00000155366	636.335	571.083	532.781	469.874	382.651	532.439	580.066	461.655	0.328527	0.0205491	0.999957	RHOC	1	112701106	112707434	-	4028	protein_coding	ras homolog family member C [Source:HGNC Symbol;Acc:HGNC:669]	-
ENSG00000215630	68.1445	49.7035	44.0569	76.7523	125.056	64.9789	53.9683	88.9292	-0.714829	0.0206064	0.999957	GUSBP9	5	71197646	71208130	-	584	unprocessed_pseudogene	glucuronidase, beta pseudogene 9 [Source:HGNC Symbol;Acc:HGNC:42323]	-
ENSG00000078142	1003.93	1092.46	945.686	1121.33	1440.82	1129.86	1014.03	1230.67	-0.278594	0.0207865	0.999957	PIK3C3	18	41955206	42087830	+	15198	protein_coding	phosphatidylinositol 3-kinase catalytic subunit type 3 [Source:HGNC Symbol;Acc:HGNC:8974]	-
ENSG00000109205	258.181	290.106	258.194	328.537	352.723	333.623	268.827	338.295	-0.331301	0.0208069	0.999957	ODAM	4	70196496	70204576	+	1562	protein_coding	odontogenic, ameloblast associated [Source:HGNC Symbol;Acc:HGNC:26043]	-
ENSG00000129422	147.806	165.34	128.072	128.233	94.0595	85.3455	147.073	102.546	0.518337	0.0208941	0.999957	MTUS1	8	17643795	17800917	-	12010	protein_coding	microtubule associated scaffold protein 1 [Source:HGNC Symbol;Acc:HGNC:29789]	-
ENSG00000175581	394.47	381.398	374.996	324.793	265.077	325.864	383.621	305.245	0.328283	0.0211307	0.999957	MRPL48	11	73787316	73865133	+	4386	protein_coding	mitochondrial ribosomal protein L48 [Source:HGNC Symbol;Acc:HGNC:16653]	-
ENSG00000141682	611.381	627.886	438.52	457.706	464.953	398.602	559.262	440.42	0.345312	0.0211879	0.999957	PMAIP1	18	59899948	59904306	+	2235	protein_coding	phorbol-12-myristate-13-acetate-induced protein 1 [Source:HGNC Symbol;Acc:HGNC:9108]	-
ENSG00000160145	1277.47	1317.65	1429.29	1507.9	1630.01	1553.68	1341.47	1563.86	-0.221224	0.0212128	0.999957	KALRN	3	124080023	124726325	+	24490	protein_coding	kalirin RhoGEF kinase [Source:HGNC Symbol;Acc:HGNC:4814]	-
ENSG00000184983	329.205	301.264	285.857	261.145	193.463	251.187	305.442	235.265	0.37482	0.0213084	0.999957	NDUFA6	22	42085525	42090955	-	1416	protein_coding	NADH:ubiquinone oxidoreductase subunit A6 [Source:HGNC Symbol;Acc:HGNC:7690]	-
ENSG00000245849	154.525	170.412	157.785	219.025	216.978	198.816	160.907	211.606	-0.395282	0.0213864	0.999957	RAD51-AS1	15	40686243	40695107	-	2177	processed_transcript	RAD51 antisense RNA 1 [Source:HGNC Symbol;Acc:HGNC:48621]	-
ENSG00000149480	3833.37	3544.16	3541.97	3326.56	2804.68	3257.67	3639.83	3129.64	0.217647	0.0214308	0.999957	MTA2	11	62593214	62601840	-	4236	protein_coding	metastasis associated 1 family member 2 [Source:HGNC Symbol;Acc:HGNC:7411]	zf-GATA
ENSG00000011485	2387.94	2206.22	2189.52	2037.68	1780.72	2011.44	2261.23	1943.28	0.21835	0.0214326	0.999957	PPP5C	19	46346994	46392981	+	7059	protein_coding	protein phosphatase 5 catalytic subunit [Source:HGNC Symbol;Acc:HGNC:9322]	-
ENSG00000232638	4.79891	3.04307	3.07374	0	0	0	3.63857	0	4.32205	0.0215043	0.999957	AL390294.1	10	8051541	8053084	+	402	lincRNA	novel transcript	-
ENSG00000182117	935.787	948.423	857.572	749.739	761.027	805.933	913.927	772.233	0.243138	0.0216595	0.999957	NOP10	15	34341713	34343177	-	554	protein_coding	NOP10 ribonucleoprotein [Source:HGNC Symbol;Acc:HGNC:14378]	-
ENSG00000099624	1459.83	1547.91	1620.88	1411.49	1252.7	1292.79	1542.87	1319	0.225642	0.0216738	0.999957	ATP5F1D	19	1241746	1244826	+	2250	protein_coding	ATP synthase F1 subunit delta [Source:HGNC Symbol;Acc:HGNC:837]	-
ENSG00000159840	1534.69	1442.41	1407.77	1257.99	1108.41	1346.13	1461.63	1237.51	0.239734	0.0216984	0.999957	ZYX	7	143381080	143391111	+	3482	protein_coding	zyxin [Source:HGNC Symbol;Acc:HGNC:13200]	-
ENSG00000125534	1685.38	1460.67	1778.67	1546.28	1204.6	1339.34	1641.57	1363.41	0.267304	0.021703	0.999957	PPDPF	20	63520724	63522206	+	1094	protein_coding	pancreatic progenitor cell differentiation and proliferation factor [Source:HGNC Symbol;Acc:HGNC:16142]	-
ENSG00000225254	4.79891	4.05742	6.14747	0	0	0.969835	5.00127	0.323278	3.81729	0.0217442	0.999957	ARMC8P1	9	38452782	38454070	-	1289	processed_pseudogene	armadillo repeat containing 8 pseudogene 1 [Source:HGNC Symbol;Acc:HGNC:49918]	-
ENSG00000110880	2529.02	2473	2243.83	2182.76	2114.2	1941.61	2415.28	2079.52	0.216041	0.0218005	0.999957	CORO1C	12	108645109	108731596	-	6532	protein_coding	coronin 1C [Source:HGNC Symbol;Acc:HGNC:2254]	-
ENSG00000128000	713.117	771.925	769.459	860.187	941.664	868.972	751.5	890.275	-0.244254	0.0218908	0.999957	ZNF780B	19	40028260	40056209	-	9217	protein_coding	zinc finger protein 780B [Source:HGNC Symbol;Acc:HGNC:33109]	zf-C2H2
ENSG00000110200	128.611	129.838	102.458	69.2643	68.4069	105.712	120.302	81.1277	0.567581	0.0219707	0.999957	ANAPC15	11	72106378	72112780	-	2883	protein_coding	anaphase promoting complex subunit 15 [Source:HGNC Symbol;Acc:HGNC:24531]	-
ENSG00000155329	166.042	188.67	163.933	234.001	246.906	201.726	172.882	227.544	-0.395823	0.0220819	0.999957	ZCCHC10	5	132996985	133026604	-	2559	protein_coding	zinc finger CCHC-type containing 10 [Source:HGNC Symbol;Acc:HGNC:25954]	-
ENSG00000011332	716.956	630.93	647.534	618.698	471.367	532.439	665.14	540.835	0.297481	0.0221156	0.999957	DPF1	19	38211006	38229714	-	4800	protein_coding	double PHD fingers 1 [Source:HGNC Symbol;Acc:HGNC:20225]	-
ENSG00000112343	2.87934	6.08614	2.04916	0	0	0	3.67155	0	4.33302	0.0221377	0.999957	TRIM38	6	25962802	25991226	+	9413	protein_coding	tripartite motif containing 38 [Source:HGNC Symbol;Acc:HGNC:10059]	-
ENSG00000260073	2.87934	6.08614	2.04916	0	0	0	3.67155	0	4.33302	0.0221377	0.999957	AC023824.1	16	35192687	35195661	-	2975	lincRNA	novel transcript	-
ENSG00000112096	719.836	784.097	850.4	894.82	1047.48	888.369	784.778	943.556	-0.265491	0.0222473	0.999957	SOD2	6	159669057	159745186	-	16493	protein_coding	superoxide dismutase 2 [Source:HGNC Symbol;Acc:HGNC:11180]	-
ENSG00000188811	392.55	474.719	409.832	505.442	579.321	492.676	425.7	525.813	-0.304225	0.0223257	0.999957	NHLRC3	13	39038306	39050109	+	6409	protein_coding	NHL repeat containing 3 [Source:HGNC Symbol;Acc:HGNC:33751]	-
ENSG00000074071	1675.78	1414.01	1627.03	1431.15	1009	1395.59	1572.27	1278.58	0.29763	0.0223382	0.999957	MRPS34	16	1771890	1773155	-	1097	protein_coding	mitochondrial ribosomal protein S34 [Source:HGNC Symbol;Acc:HGNC:16618]	-
ENSG00000100097	2564.54	2225.5	2507.14	2065.76	1675.97	2314.03	2432.39	2018.59	0.268667	0.0223604	0.999957	LGALS1	22	37675608	37679806	+	1099	protein_coding	galectin 1 [Source:HGNC Symbol;Acc:HGNC:6561]	-
ENSG00000229152	326.326	416.9	338.111	451.154	548.324	387.934	360.446	462.471	-0.358778	0.0223707	0.999957	ANKRD10-IT1	13	110894639	110899172	-	800	sense_intronic	ANKRD10 intronic transcript 1 [Source:HGNC Symbol;Acc:HGNC:39891]	-
ENSG00000269226	47.0293	55.7896	45.0815	29.9521	28.8592	26.1855	49.3001	28.3323	0.79891	0.0223791	0.999957	TMSB15B	X	104063871	104076212	-	3061	protein_coding	thymosin beta 15B [Source:NCBI gene;Acc:286527]	-
ENSG00000166450	536.518	615.714	578.887	723.531	728.961	636.212	577.04	696.235	-0.270991	0.0225565	0.999957	PRTG	15	55611546	55743090	-	14566	protein_coding	protogenin [Source:HGNC Symbol;Acc:HGNC:26373]	-
ENSG00000109265	4355.49	4177.12	3936.43	3944.32	3360.49	3454.55	4156.35	3586.45	0.212611	0.022573	0.999957	KIAA1211	4	56049073	56328625	+	6745	protein_coding	KIAA1211 [Source:HGNC Symbol;Acc:HGNC:29219]	-
ENSG00000138764	936.746	951.466	971.301	1057.68	1166.12	1123.07	953.171	1115.63	-0.226745	0.0226786	0.999957	CCNG2	4	77157151	77433388	+	7471	protein_coding	cyclin G2 [Source:HGNC Symbol;Acc:HGNC:1593]	-
ENSG00000198818	430.942	432.116	394.463	526.034	550.462	464.551	419.173	513.682	-0.292629	0.0226801	0.999957	SFT2D1	6	166319728	166342591	-	3104	protein_coding	SFT2 domain containing 1 [Source:HGNC Symbol;Acc:HGNC:21102]	-
ENSG00000270344	33.5923	25.3589	26.639	50.5442	40.6166	59.1599	28.5301	50.1069	-0.812899	0.022681	0.999957	POC1B-AS1	12	89525654	89548005	+	8041	antisense	POC1B antisense RNA 1 [Source:HGNC Symbol;Acc:HGNC:52949]	-
ENSG00000011028	3515.68	3034.95	2705.91	2702.24	2298.05	2753.36	3085.51	2584.55	0.255496	0.0227523	0.999957	MRC2	17	62627401	62693597	+	6860	protein_coding	mannose receptor C type 2 [Source:HGNC Symbol;Acc:HGNC:16875]	-
ENSG00000145349	1383.04	1347.06	1464.12	1522.88	1815.99	1587.62	1398.08	1642.16	-0.231692	0.0228661	0.999957	CAMK2D	4	113451032	113761927	-	7363	protein_coding	calcium/calmodulin dependent protein kinase II delta [Source:HGNC Symbol;Acc:HGNC:1462]	-
ENSG00000023902	2233.41	2017.55	2041.99	1924.42	1627.87	1832.02	2097.65	1794.77	0.224659	0.023013	0.999957	PLEKHO1	1	150149183	150164720	+	6565	protein_coding	pleckstrin homology domain containing O1 [Source:HGNC Symbol;Acc:HGNC:24310]	-
ENSG00000173267	0.959781	5.07178	5.12289	0	0	0	3.71815	0	4.34852	0.0230475	0.999957	SNCG	10	86958618	86963260	+	1247	protein_coding	synuclein gamma [Source:HGNC Symbol;Acc:HGNC:11141]	-
ENSG00000161960	373.355	336.766	256.145	225.577	270.421	245.368	322.089	247.122	0.38416	0.0232556	0.999957	EIF4A1	17	7572706	7579005	+	5316	protein_coding	eukaryotic translation initiation factor 4A1 [Source:HGNC Symbol;Acc:HGNC:3282]	-
ENSG00000148690	271.618	267.79	261.268	325.729	335.622	337.502	266.892	332.951	-0.318749	0.0233926	0.999957	FRA10AC1	10	93667883	93702572	-	8142	protein_coding	FRA10A associated CGG repeat 1 [Source:HGNC Symbol;Acc:HGNC:1162]	-
ENSG00000122756	3119.29	2592.69	2863.7	2384	2201.85	2686.44	2858.56	2424.1	0.237735	0.0235311	0.999957	CNTFR	9	34551432	34590140	-	2111	protein_coding	ciliary neurotrophic factor receptor [Source:HGNC Symbol;Acc:HGNC:2170]	-
ENSG00000011677	112.294	114.622	126.023	137.593	212.703	146.445	117.647	165.58	-0.490433	0.0236067	0.999957	GABRA3	X	152166234	152451358	-	4193	protein_coding	gamma-aminobutyric acid type A receptor alpha3 subunit [Source:HGNC Symbol;Acc:HGNC:4077]	-
ENSG00000168496	3117.37	2959.89	2744.85	2748.11	2277.74	2529.33	2940.7	2518.39	0.223412	0.0236418	0.999957	FEN1	11	61792637	61797244	+	2478	protein_coding	flap structure-specific endonuclease 1 [Source:HGNC Symbol;Acc:HGNC:3650]	-
ENSG00000082512	690.083	841.916	778.68	890.14	1028.24	866.062	770.226	928.148	-0.268807	0.0237155	0.999957	TRAF5	1	211326615	211374946	+	9022	protein_coding	TNF receptor associated factor 5 [Source:HGNC Symbol;Acc:HGNC:12035]	-
ENSG00000168348	139.168	138.967	53.2781	97.3444	53.4429	35.8839	110.471	62.2237	0.826478	0.023716	0.999957	INSM2	14	35534042	35537054	+	3013	protein_coding	INSM transcriptional repressor 2 [Source:HGNC Symbol;Acc:HGNC:17539]	zf-C2H2
ENSG00000278962	71.9836	64.9188	88.1138	115.128	111.161	100.863	75.0054	109.051	-0.540528	0.0237195	0.999957	AC092645.1	2	112188364	112190635	+	2272	TEC	TEC	-
ENSG00000140350	4664.54	4477.37	4245.85	4064.13	3659.77	3969.53	4462.59	3897.81	0.195104	0.0237422	0.999957	ANP32A	15	68778535	68820897	-	7544	protein_coding	acidic nuclear phosphoprotein 32 family member A [Source:HGNC Symbol;Acc:HGNC:13233]	-
ENSG00000284431	0.959781	0	0	1.87201	8.55087	4.84917	0.319927	5.09068	-3.82269	0.0237623	0.999957	AL022238.4	22	40346529	40410054	+	4563	protein_coding	novel transcript	-
ENSG00000116871	4370.84	3843.4	3963.07	3633.57	2867.75	3757.14	4059.1	3419.48	0.247149	0.0238595	0.999957	MAP7D1	1	36155579	36180849	+	5271	protein_coding	MAP7 domain containing 1 [Source:HGNC Symbol;Acc:HGNC:25514]	-
ENSG00000099901	3860.24	3626.32	3189.51	3318.13	2704.21	3039.46	3558.69	3020.6	0.236334	0.0241383	0.999957	RANBP1	22	20115938	20127357	+	4622	protein_coding	RAN binding protein 1 [Source:HGNC Symbol;Acc:HGNC:9847]	-
ENSG00000159388	475.092	519.35	450.815	358.489	429.681	386.964	481.752	391.712	0.299668	0.0241429	0.999957	BTG2	1	203305491	203309602	+	2757	protein_coding	BTG anti-proliferation factor 2 [Source:HGNC Symbol;Acc:HGNC:1131]	-
ENSG00000114120	1755.44	1953.65	1735.64	2111.62	2519.3	1878.57	1814.91	2169.83	-0.257325	0.0242401	0.999957	SLC25A36	3	140941830	140980961	+	10305	protein_coding	solute carrier family 25 member 36 [Source:HGNC Symbol;Acc:HGNC:25554]	-
ENSG00000063176	716.956	724.25	731.549	652.395	569.701	600.328	724.252	607.475	0.252878	0.0242895	0.999957	SPHK2	19	48619291	48630717	+	6009	protein_coding	sphingosine kinase 2 [Source:HGNC Symbol;Acc:HGNC:18859]	-
ENSG00000140416	2570.29	2447.64	2754.07	1855.16	2385.69	2318.87	2590.67	2186.58	0.244991	0.0242911	0.999957	TPM1	15	63042632	63071915	+	12876	protein_coding	tropomyosin 1 [Source:HGNC Symbol;Acc:HGNC:12010]	-
ENSG00000152078	170.841	164.326	149.589	203.113	266.146	183.299	161.585	217.519	-0.42627	0.0243099	0.999957	TMEM56	1	95117338	95197607	+	7402	protein_coding	transmembrane protein 56 [Source:HGNC Symbol;Acc:HGNC:26477]	-
ENSG00000250120	77.7423	62.8901	72.7451	117	121.85	79.5264	71.1258	106.126	-0.575551	0.0244925	0.999957	PCDHA10	5	140855883	141012344	+	15224	protein_coding	protocadherin alpha 10 [Source:HGNC Symbol;Acc:HGNC:8664]	-
ENSG00000061337	854.205	783.083	677.247	728.211	565.426	584.81	771.512	626.149	0.30064	0.0245509	0.999957	LZTS1	8	20246165	20303963	-	5706	protein_coding	leucine zipper tumor suppressor 1 [Source:HGNC Symbol;Acc:HGNC:13861]	-
ENSG00000114331	551.874	659.332	701.836	764.715	908.53	687.613	637.681	786.952	-0.303156	0.0245937	0.999957	ACAP2	3	195274736	195443078	-	11139	protein_coding	ArfGAP with coiled-coil, ankyrin repeat and PH domains 2 [Source:HGNC Symbol;Acc:HGNC:16469]	-
ENSG00000143850	7238.67	6669.39	9787.8	8759.12	9295.86	10872.8	7898.62	9642.6	-0.287859	0.0248783	0.999957	PLEKHA6	1	204218851	204377665	-	8251	protein_coding	pleckstrin homology domain containing A6 [Source:HGNC Symbol;Acc:HGNC:17053]	-
ENSG00000196204	628.657	562.968	572.74	473.618	492.744	501.405	588.121	489.255	0.266028	0.0250354	0.999957	RNF216P1	7	4973988	5040675	+	5510	transcribed_unprocessed_pseudogene	ring finger protein 216 pseudogene 1 [Source:HGNC Symbol;Acc:HGNC:33610]	-
ENSG00000179431	496.207	372.269	463.11	347.257	324.933	386.964	443.862	353.051	0.330037	0.0251373	0.999957	FJX1	11	35618419	35620868	+	2450	protein_coding	four jointed box 1 [Source:HGNC Symbol;Acc:HGNC:17166]	-
ENSG00000164754	4014.76	4285.65	3847.29	4519.96	5048.22	4408.87	4049.24	4659.02	-0.202211	0.0251561	0.999957	RAD21	8	116845935	116874866	-	6192	protein_coding	RAD21 cohesin complex component [Source:HGNC Symbol;Acc:HGNC:9811]	-
ENSG00000156795	278.337	324.594	266.39	365.977	386.927	337.502	289.774	363.469	-0.32651	0.0252872	0.999957	WDYHV1	8	123416725	123470028	+	4930	protein_coding	WDYHV motif containing 1 [Source:HGNC Symbol;Acc:HGNC:25490]	-
ENSG00000242086	314.808	326.623	362.701	417.458	415.786	401.512	334.711	411.585	-0.298678	0.0254459	0.999957	MUC20-OT1	3	195658062	195739964	+	17599	lincRNA	MUC20 overlapping transcript [Source:HGNC Symbol;Acc:HGNC:53807]	-
ENSG00000150556	4.79891	1.01436	3.07374	7.48803	19.2394	8.72851	2.96233	11.8187	-1.98152	0.0255377	0.999957	LYPD6B	2	149038107	149215262	+	3771	protein_coding	LY6/PLAUR domain containing 6B [Source:HGNC Symbol;Acc:HGNC:27018]	-
ENSG00000213523	663.209	729.322	629.091	603.722	550.462	524.681	673.874	559.622	0.267662	0.0256336	0.999957	SRA1	5	140537340	140558252	-	3396	protein_coding	steroid receptor RNA activator 1 [Source:HGNC Symbol;Acc:HGNC:11281]	-
ENSG00000250448	144.927	130.852	188.522	192.817	173.155	281.252	154.767	215.741	-0.480797	0.0256506	0.999957	AC092335.1	5	16180238	16185585	+	2066	antisense	novel transcript, antisense to MARCH11	-
ENSG00000134871	2555.9	2162.61	2345.26	2059.21	1604.36	2207.34	2354.59	1956.97	0.266483	0.0258798	0.999957	COL4A2	13	110305812	110513209	+	19293	protein_coding	collagen type IV alpha 2 chain [Source:HGNC Symbol;Acc:HGNC:2203]	-
ENSG00000130204	2067.37	1812.65	1867.81	1784.96	1268.73	1695.27	1915.94	1582.99	0.274851	0.0260339	0.999957	TOMM40	19	44890569	44903689	+	3610	protein_coding	translocase of outer mitochondrial membrane 40 [Source:HGNC Symbol;Acc:HGNC:18001]	-
ENSG00000168522	757.267	710.049	840.155	872.355	947.008	916.494	769.157	911.953	-0.245486	0.0260408	0.999957	FNTA	8	43034194	43085788	+	9551	protein_coding	farnesyltransferase, CAAX box, alpha [Source:HGNC Symbol;Acc:HGNC:3782]	-
ENSG00000189159	4287.34	4233.92	3744.84	3642.93	3652.29	3384.72	4088.7	3559.98	0.199885	0.0261238	0.999957	JPT1	17	75135248	75168281	-	3414	protein_coding	Jupiter microtubule associated homolog 1 [Source:HGNC Symbol;Acc:HGNC:14569]	-
ENSG00000170017	2351.46	2436.48	2523.54	2674.16	3254.67	2629.22	2437.16	2852.69	-0.226817	0.0262199	0.999957	ALCAM	3	105366909	105576900	+	7179	protein_coding	activated leukocyte cell adhesion molecule [Source:HGNC Symbol;Acc:HGNC:400]	-
ENSG00000163468	9384.74	9047.04	8597.24	8238.7	7857.18	7834.32	9009.67	7976.74	0.175674	0.0266702	0.999957	CCT3	1	156308968	156367873	-	4018	protein_coding	chaperonin containing TCP1 subunit 3 [Source:HGNC Symbol;Acc:HGNC:1616]	-
ENSG00000085415	931.947	952.48	959.006	1087.64	1157.57	1064.88	947.811	1103.36	-0.218977	0.0268473	0.999957	SEH1L	18	12947133	12987536	+	10481	protein_coding	SEH1 like nucleoporin [Source:HGNC Symbol;Acc:HGNC:30379]	-
ENSG00000253808	3.83912	4.05742	4.09832	11.232	13.8952	13.5777	3.99829	12.9016	-1.68934	0.0269253	0.999957	IGHVII-46-1	14	106515818	106515854	-	37	IG_V_pseudogene	immunoglobulin heavy variable (II)-46-1 (pseudogene) [Source:HGNC Symbol;Acc:HGNC:5682]	-
ENSG00000259840	9.59781	10.1436	11.2704	3.74401	2.13772	1.93967	10.3372	2.60713	1.97849	0.0271341	0.999957	Z97653.1	16	710746	711277	-	446	lincRNA	novel transcript	-
ENSG00000213865	73.9031	101.436	100.409	138.529	118.643	130.928	91.9158	129.367	-0.495826	0.0271462	0.999957	C8orf44	8	66667615	66685564	+	2505	protein_coding	chromosome 8 open reading frame 44 [Source:HGNC Symbol;Acc:HGNC:25646]	-
ENSG00000225868	0	0	0	4.68002	1.06886	4.84917	0	3.53268	-4.27052	0.0271827	0.999957	AC016582.1	19	37823722	37855215	-	4990	transcribed_unprocessed_pseudogene	uncharacterized 100631378 [Source:NCBI gene;Acc:100631378]	-
ENSG00000151327	310.009	312.422	343.234	391.25	393.34	399.572	321.888	394.72	-0.294581	0.0275423	0.999957	FAM177A1	14	35044907	35113130	+	8385	protein_coding	family with sequence similarity 177 member A1 [Source:HGNC Symbol;Acc:HGNC:19829]	-
ENSG00000174099	204.433	235.331	182.375	146.953	177.43	145.475	207.38	156.619	0.406888	0.0275892	0.999957	MSRB3	12	65278643	65491430	+	7405	protein_coding	methionine sulfoxide reductase B3 [Source:HGNC Symbol;Acc:HGNC:27375]	-
ENSG00000273373	94.0585	74.048	158.81	164.737	147.502	165.842	108.972	159.36	-0.550077	0.0275993	0.999957	AL355488.1	1	110370154	110373003	+	2850	antisense	novel transcript, antisense to SLC16A4	-
ENSG00000128965	93.0988	65.9332	55.3273	45.8642	29.928	54.3107	71.4531	43.3677	0.717748	0.027698	0.999957	CHAC1	15	40952962	40956519	+	2058	protein_coding	ChaC glutathione specific gamma-glutamylcyclotransferase 1 [Source:HGNC Symbol;Acc:HGNC:28680]	-
ENSG00000126062	940.585	737.437	844.253	747.867	592.148	727.376	840.758	689.13	0.286272	0.0277332	0.999957	TMEM115	3	50354749	50359610	-	2197	protein_coding	transmembrane protein 115 [Source:HGNC Symbol;Acc:HGNC:30055]	-
ENSG00000011638	51.8282	47.6747	79.9171	92.6644	82.3021	97.9533	59.8067	90.9733	-0.60764	0.0277986	0.999957	TMEM159	16	21158377	21180616	+	2558	protein_coding	transmembrane protein 159 [Source:HGNC Symbol;Acc:HGNC:30136]	-
ENSG00000165655	676.646	608.614	614.747	556.922	478.849	544.077	633.336	526.616	0.265586	0.0279653	0.999957	ZNF503	10	75397830	75401906	-	3347	protein_coding	zinc finger protein 503 [Source:HGNC Symbol;Acc:HGNC:23589]	-
ENSG00000153395	2257.41	2338.09	2157.76	1995.56	2001.97	1913.48	2251.09	1970.34	0.192251	0.0280192	0.999957	LPCAT1	5	1456480	1523977	-	6494	protein_coding	lysophosphatidylcholine acyltransferase 1 [Source:HGNC Symbol;Acc:HGNC:25718]	-
ENSG00000081665	290.814	297.206	316.595	361.297	407.235	351.08	301.538	373.204	-0.306958	0.0283081	0.999957	ZNF506	19	19785839	19821751	-	8414	protein_coding	zinc finger protein 506 [Source:HGNC Symbol;Acc:HGNC:23780]	zf-C2H2
ENSG00000087842	483.73	437.188	392.414	387.506	316.382	353.99	437.777	352.626	0.311342	0.0283167	0.999957	PIR	X	15384799	15493564	-	2512	protein_coding	pirin [Source:HGNC Symbol;Acc:HGNC:30048]	-
ENSG00000225205	0	1.01436	0	3.74401	6.41315	3.87934	0.338119	4.67883	-3.70443	0.0284849	0.999957	AC078883.1	2	172480840	172556596	-	2447	antisense	novel transcript	-
ENSG00000180354	1348.49	1225.34	1380.11	1490.12	1514.57	1569.19	1317.98	1524.63	-0.210079	0.028514	0.999957	MTURN	7	30134810	30162762	+	6532	protein_coding	maturin, neural progenitor differentiation regulator homolog [Source:HGNC Symbol;Acc:HGNC:25457]	-
ENSG00000120709	1573.08	1423.14	1269.45	1226.16	1098.79	1280.18	1421.89	1201.71	0.242578	0.0287301	0.999957	FAM53C	5	138331935	138349729	+	7051	protein_coding	family with sequence similarity 53 member C [Source:HGNC Symbol;Acc:HGNC:1336]	-
ENSG00000174501	197.715	225.187	177.252	230.257	316.382	241.489	200.051	262.709	-0.39106	0.0287531	0.999957	ANKRD36C	2	95836919	95991831	-	8574	protein_coding	ankyrin repeat domain 36C [Source:HGNC Symbol;Acc:HGNC:32946]	-
ENSG00000117450	3084.74	3132.33	2722.31	2535.63	2744.83	2475.99	2979.79	2585.48	0.205046	0.0287755	0.999957	PRDX1	1	45511036	45523047	-	1522	protein_coding	peroxiredoxin 1 [Source:HGNC Symbol;Acc:HGNC:9352]	-
ENSG00000113790	130.53	145.053	140.367	187.201	169.948	191.057	138.65	182.736	-0.399643	0.0288219	0.999957	EHHADH	3	185190624	185281990	-	4700	protein_coding	enoyl-CoA hydratase and 3-hydroxyacyl CoA dehydrogenase [Source:HGNC Symbol;Acc:HGNC:3247]	-
ENSG00000188042	305.21	308.364	322.742	199.369	289.661	242.459	312.106	243.829	0.358495	0.0288913	0.999957	ARL4C	2	234493041	234497053	-	4013	protein_coding	ADP ribosylation factor like GTPase 4C [Source:HGNC Symbol;Acc:HGNC:698]	-
ENSG00000116991	380.073	397.628	394.463	298.585	292.867	355.929	390.721	315.794	0.306466	0.0289994	0.999957	SIPA1L2	1	232397965	232561558	-	7641	protein_coding	signal induced proliferation associated 1 like 2 [Source:HGNC Symbol;Acc:HGNC:23800]	-
ENSG00000172020	583.547	542.681	482.577	468.938	395.478	452.913	536.268	439.109	0.287761	0.029037	0.999957	GAP43	3	115623324	115721490	+	2087	protein_coding	growth associated protein 43 [Source:HGNC Symbol;Acc:HGNC:4140]	-
ENSG00000066427	291.773	313.436	377.045	405.29	422.199	391.813	327.418	406.434	-0.312299	0.0291439	0.999957	ATXN3	14	92044496	92106625	-	9665	protein_coding	ataxin 3 [Source:HGNC Symbol;Acc:HGNC:7106]	-
ENSG00000136848	2669.15	2520.68	2680.3	2353.11	2150.54	2378.03	2623.37	2293.9	0.193388	0.0291754	0.999957	DAB2IP	9	121567057	121785530	+	9127	protein_coding	DAB2 interacting protein [Source:HGNC Symbol;Acc:HGNC:17294]	-
ENSG00000144642	1599.96	1648.33	2046.08	1903.83	2380.35	2049.26	1764.79	2111.15	-0.258351	0.0292747	0.999957	RBMS3	3	28574791	30010391	+	18339	protein_coding	RNA binding motif single stranded interacting protein 3 [Source:HGNC Symbol;Acc:HGNC:13427]	-
ENSG00000101361	3038.67	2827.01	2899.56	2694.75	2363.25	2591.4	2921.75	2549.8	0.196216	0.0293175	0.999957	NOP56	20	2652145	2658393	+	5398	protein_coding	NOP56 ribonucleoprotein [Source:HGNC Symbol;Acc:HGNC:15911]	-
ENSG00000064932	1353.29	1303.45	1413.92	1190.6	1167.19	1172.53	1356.89	1176.77	0.205355	0.029478	0.999957	SBNO2	19	1107636	1174283	-	6626	protein_coding	strawberry notch homolog 2 [Source:HGNC Symbol;Acc:HGNC:29158]	-
ENSG00000157741	1279.39	1357.21	1623.96	1588.4	1904.71	1588.59	1420.18	1693.9	-0.254086	0.029655	0.999957	UBN2	7	139230356	139308236	+	16386	protein_coding	ubinuclein 2 [Source:HGNC Symbol;Acc:HGNC:21931]	-
ENSG00000013583	161.243	136.938	127.048	126.361	86.5775	89.2248	141.743	100.721	0.490933	0.0297837	0.999957	HEBP1	12	12974864	13000273	-	3442	protein_coding	heme binding protein 1 [Source:HGNC Symbol;Acc:HGNC:17176]	-
ENSG00000120458	394.47	393.57	443.643	522.29	485.262	482.008	410.561	496.52	-0.274893	0.0298377	0.999957	MSANTD2	11	124766498	124800673	-	4501	protein_coding	Myb/SANT DNA binding domain containing 2 [Source:HGNC Symbol;Acc:HGNC:26266]	-
ENSG00000214022	6323.04	6318.42	6382.1	5819.14	5565.55	5562	6341.19	5648.89	0.166731	0.0298674	0.999957	REPIN1	7	150368189	150374044	+	4649	protein_coding	replication initiator 1 [Source:HGNC Symbol;Acc:HGNC:17922]	zf-C2H2
ENSG00000160877	2610.6	2110.88	2217.19	2046.1	1748.65	2088.05	2312.89	1960.94	0.23799	0.0298809	0.999957	NACC1	19	13118103	13141141	+	4474	protein_coding	nucleus accumbens associated 1 [Source:HGNC Symbol;Acc:HGNC:20967]	-
ENSG00000105671	1440.63	1296.35	1523.55	1287.94	1092.37	1243.33	1420.18	1207.88	0.233038	0.029991	0.999957	DDX49	19	18919675	18928633	+	2780	protein_coding	DEAD-box helicase 49 [Source:HGNC Symbol;Acc:HGNC:18684]	-
ENSG00000206530	320.567	346.91	367.824	423.074	445.714	397.632	345.1	422.14	-0.290703	0.0301407	0.999957	CFAP44	3	113286947	113441610	-	12143	protein_coding	cilia and flagella associated protein 44 [Source:HGNC Symbol;Acc:HGNC:25631]	-
ENSG00000184602	1063.44	1030.59	1005.11	906.052	857.224	903.886	1033.05	889.054	0.216373	0.0303043	0.999957	SNN	16	11668414	11679159	+	3312	protein_coding	stannin [Source:HGNC Symbol;Acc:HGNC:11149]	-
ENSG00000137309	5572.49	4917.6	4993.8	4929	3728.18	4514.58	5161.29	4390.58	0.233123	0.0303681	0.999957	HMGA1	6	34236873	34246231	+	2327	protein_coding	high mobility group AT-hook 1 [Source:HGNC Symbol;Acc:HGNC:5010]	HMGI/HMGY
ENSG00000107521	419.424	414.872	438.52	493.274	484.193	559.595	424.272	512.354	-0.27259	0.0304087	0.999957	HPS1	10	98416198	98446947	-	5301	protein_coding	HPS1, biogenesis of lysosomal organelles complex 3 subunit 1 [Source:HGNC Symbol;Acc:HGNC:5163]	-
ENSG00000273650	0	0	1.02458	1.87201	9.61972	2.9095	0.341526	4.80041	-3.73561	0.0305432	0.999957	AC100793.4	17	42751289	42751717	-	429	lincRNA	novel transcript	-
ENSG00000109475	3833.37	3609.08	3941.55	4448.83	3955.84	4654.24	3794.67	4352.97	-0.198202	0.0305639	0.999957	RPL34	4	108620566	108630412	+	3393	protein_coding	ribosomal protein L34 [Source:HGNC Symbol;Acc:HGNC:10340]	-
ENSG00000120071	1923.4	1913.08	1961.04	2230.5	2230.71	2130.73	1932.51	2197.31	-0.185243	0.0305675	0.999957	KANSL1	17	46029916	46225389	-	23829	protein_coding	KAT8 regulatory NSL complex subunit 1 [Source:HGNC Symbol;Acc:HGNC:24565]	-
ENSG00000172062	242.825	259.675	259.218	261.145	428.612	667.246	253.906	452.335	-0.83305	0.030577	0.999957	SMN1	5	70925030	70953942	+	3097	protein_coding	survival of motor neuron 1, telomeric [Source:HGNC Symbol;Acc:HGNC:11117]	-
ENSG00000171222	1094.15	1021.46	968.227	958.468	777.06	866.062	1027.94	867.197	0.244721	0.0307471	0.999957	SCAND1	20	35953617	35959472	-	1996	protein_coding	SCAN domain containing 1 [Source:HGNC Symbol;Acc:HGNC:10566]	-
ENSG00000159873	546.115	584.269	641.386	659.883	767.44	693.432	590.59	706.918	-0.259061	0.0307879	0.999957	CCDC117	22	28772674	28789301	+	4326	protein_coding	coiled-coil domain containing 117 [Source:HGNC Symbol;Acc:HGNC:26599]	-
ENSG00000139344	19.1956	10.1436	15.3687	29.0161	34.2035	27.1554	14.9026	30.125	-1.01089	0.0308626	0.999957	AMDHD1	12	95943293	95968716	+	2686	protein_coding	amidohydrolase domain containing 1 [Source:HGNC Symbol;Acc:HGNC:28577]	-
ENSG00000266318	0.959781	0	0	8.42403	1.06886	4.84917	0.319927	4.78069	-3.74731	0.0309168	0.999957	MIR5692A1	7	97963658	97963726	+	69	miRNA	microRNA 5692a-1 [Source:HGNC Symbol;Acc:HGNC:43533]	-
ENSG00000186523	29.7532	46.6604	42.0077	59.9042	54.5118	76.6169	39.4738	63.6777	-0.693381	0.0309914	0.999957	FAM86B1	8	12182096	12194133	-	4232	protein_coding	family with sequence similarity 86 member B1 [Source:HGNC Symbol;Acc:HGNC:28268]	-
ENSG00000259972	100.777	112.594	113.728	143.209	171.017	131.898	109.033	148.708	-0.446606	0.0310373	0.999957	AC009120.2	16	74305127	74335346	-	3297	processed_transcript	novel transcript, antisense to PSMD7	-
ENSG00000128591	1008.73	1045.8	881.138	886.396	809.126	788.476	978.556	827.999	0.240878	0.0311218	0.999957	FLNC	7	128830377	128859274	+	9280	protein_coding	filamin C [Source:HGNC Symbol;Acc:HGNC:3756]	-
ENSG00000279114	0	0	0	1.87201	6.41315	1.93967	0	3.40828	-4.20525	0.0311233	0.999957	Z99129.3	6	122471923	122484161	+	6430	TEC	TEC	-
ENSG00000145736	296.572	334.738	297.128	356.617	428.612	365.628	309.479	383.619	-0.308819	0.0311479	0.999957	GTF2H2	5	71032670	71067689	-	8676	protein_coding	general transcription factor IIH subunit 2 [Source:HGNC Symbol;Acc:HGNC:4656]	-
ENSG00000196873	100.777	68.9762	62.4993	83.3043	132.538	131.898	77.4175	115.913	-0.578212	0.0311948	0.999957	CBWD3	9	68232003	68300015	+	12319	protein_coding	COBW domain containing 3 [Source:HGNC Symbol;Acc:HGNC:18519]	-
ENSG00000227885	17.2761	16.2297	8.19663	34.6321	27.7903	24.2459	13.9008	28.8894	-1.05336	0.0312064	0.999957	AL590652.1	6	53740749	53794274	-	2374	processed_transcript	novel transcript	-
ENSG00000152784	311.929	288.077	294.054	258.337	239.424	214.333	298.02	237.365	0.328309	0.0312999	0.999957	PRDM8	4	80183879	80204329	+	4588	protein_coding	PR/SET domain 8 [Source:HGNC Symbol;Acc:HGNC:13993]	zf-C2H2
ENSG00000080546	437.66	451.388	372.947	342.577	375.169	301.619	420.665	339.788	0.309222	0.0316798	0.999957	SESN1	6	108986437	109094819	-	5121	protein_coding	sestrin 1 [Source:HGNC Symbol;Acc:HGNC:21595]	-
ENSG00000275700	675.686	659.332	668.025	555.986	460.678	631.362	667.681	549.342	0.28035	0.03183	0.999957	AATF	17	36948875	37056871	+	4714	protein_coding	apoptosis antagonizing transcription factor [Source:HGNC Symbol;Acc:HGNC:19235]	-
ENSG00000184347	7634.1	7984	8903.59	9155.99	9222.11	9468.5	8173.9	9282.2	-0.183495	0.0318717	0.999957	SLIT3	5	168661733	169301129	-	14260	protein_coding	slit guidance ligand 3 [Source:HGNC Symbol;Acc:HGNC:11087]	-
ENSG00000063660	1030.8	968.71	1048.14	899.5	774.922	916.494	1015.89	863.639	0.233523	0.0319626	0.999957	GPC1	2	240435671	240468078	+	6516	protein_coding	glypican 1 [Source:HGNC Symbol;Acc:HGNC:4449]	-
ENSG00000262477	0	0	1.02458	1.87201	10.6886	1.93967	0.341526	4.83342	-3.74431	0.0319826	0.999957	AC021224.1	18	32412182	32413236	+	857	lincRNA		-
ENSG00000230536	4.79891	13.1866	7.17205	0.936004	3.20657	0.969835	8.38586	1.70414	2.32378	0.0319983	0.999957	AL360268.1	9	128090969	128094457	-	765	antisense	novel transcript	-
ENSG00000197043	2137.43	2098.7	1855.51	1905.7	1566.95	1741.82	2030.55	1738.16	0.22397	0.0320767	0.999957	ANXA6	5	151100712	151157882	-	5427	protein_coding	annexin A6 [Source:HGNC Symbol;Acc:HGNC:544]	-
ENSG00000155530	180.439	160.268	253.071	228.385	314.244	252.157	197.926	264.929	-0.419753	0.0320876	0.999957	LRGUK	7	134127299	134264591	+	4799	protein_coding	leucine rich repeats and guanylate kinase domain containing [Source:HGNC Symbol;Acc:HGNC:21964]	-
ENSG00000204977	834.05	967.696	1004.09	1106.36	1280.49	980.503	935.278	1122.45	-0.262926	0.032097	0.999957	TRIM13	13	49995888	50020481	+	8080	protein_coding	tripartite motif containing 13 [Source:HGNC Symbol;Acc:HGNC:9976]	-
ENSG00000257660	0	0	0	0	6.41315	4.84917	0	3.75411	-4.346	0.0323993	0.999957	AC117498.2	12	48789147	48790535	+	554	lincRNA	uncharacterized LOC100506125 [Source:NCBI gene;Acc:100506125]	-
ENSG00000120251	249.543	281.991	199.793	190.945	200.945	169.721	243.776	187.204	0.381924	0.0327757	0.999957	GRIA2	4	157204182	157366075	+	8941	protein_coding	glutamate ionotropic receptor AMPA type subunit 2 [Source:HGNC Symbol;Acc:HGNC:4572]	-
ENSG00000164776	72.9434	81.1485	70.6959	58.0322	45.9609	43.6426	74.9293	49.2119	0.604402	0.0327868	0.999957	PHKG1	7	56080283	56092996	-	2762	protein_coding	phosphorylase kinase catalytic subunit gamma 1 [Source:HGNC Symbol;Acc:HGNC:8930]	-
ENSG00000158545	1840.86	1822.8	1948.75	1623.03	1371.35	1784.5	1870.8	1592.96	0.231402	0.0329173	0.999957	ZC3H18	16	88570381	88631966	+	8648	protein_coding	zinc finger CCCH-type containing 18 [Source:HGNC Symbol;Acc:HGNC:25091]	-
ENSG00000157764	716.956	799.313	777.655	864.867	964.11	866.062	764.641	898.347	-0.232213	0.0329681	0.999957	BRAF	7	140719327	140924928	-	23432	protein_coding	B-Raf proto-oncogene, serine/threonine kinase [Source:HGNC Symbol;Acc:HGNC:1097]	-
ENSG00000244405	610.421	675.561	632.165	719.787	846.536	716.708	639.382	761.01	-0.250583	0.0329935	0.999957	ETV5	3	186046308	186110318	-	5802	protein_coding	ETS variant 5 [Source:HGNC Symbol;Acc:HGNC:3494]	ETS
ENSG00000148926	197.715	170.412	119.876	128.233	101.542	121.229	162.667	117.001	0.474837	0.0331229	0.999957	ADM	11	10304680	10307397	+	2718	protein_coding	adrenomedullin [Source:HGNC Symbol;Acc:HGNC:259]	-
ENSG00000089063	1184.37	1219.26	1197.73	1379.67	1380.96	1364.56	1200.45	1375.06	-0.195948	0.0331839	0.999957	TMEM230	20	5068232	5113103	-	3051	protein_coding	transmembrane protein 230 [Source:HGNC Symbol;Acc:HGNC:15876]	-
ENSG00000130702	5037.89	4996.72	4881.09	4542.43	4115.1	4538.83	4971.9	4398.79	0.176545	0.0332046	0.999957	LAMA5	20	62307955	62367312	-	14291	protein_coding	laminin subunit alpha 5 [Source:HGNC Symbol;Acc:HGNC:6485]	-
ENSG00000139292	3515.68	3724.72	3830.9	4110.93	4911.4	3851.21	3690.43	4291.18	-0.217402	0.0332235	0.999957	LGR5	12	71439770	71586310	+	5251	protein_coding	leucine rich repeat containing G protein-coupled receptor 5 [Source:HGNC Symbol;Acc:HGNC:4504]	-
ENSG00000106153	7139.81	6778.94	6382.1	6323.64	5886.2	5678.38	6766.95	5962.74	0.182528	0.0334437	0.999957	CHCHD2	7	56101569	56106576	-	1132	protein_coding	coiled-coil-helix-coiled-coil-helix domain containing 2 [Source:HGNC Symbol;Acc:HGNC:21645]	-
ENSG00000210135	2048.17	2027.7	1914.94	2106.01	1492.13	1209.38	1996.94	1602.51	0.317161	0.0336605	0.999957	MT-TN	MT	5657	5729	-	73	Mt_tRNA	mitochondrially encoded tRNA asparagine [Source:HGNC Symbol;Acc:HGNC:7493]	-
ENSG00000145675	1411.84	1507.33	1149.58	1240.2	1174.68	958.197	1356.25	1124.36	0.270668	0.0337946	0.999957	PIK3R1	5	68215720	68301821	+	10767	protein_coding	phosphoinositide-3-kinase regulatory subunit 1 [Source:HGNC Symbol;Acc:HGNC:8979]	-
ENSG00000142657	2731.54	2759.05	2666.98	2500.07	2245.67	2429.44	2719.19	2391.72	0.184862	0.0337961	0.999957	PGD	1	10398592	10420144	+	2966	protein_coding	phosphogluconate dehydrogenase [Source:HGNC Symbol;Acc:HGNC:8891]	-
ENSG00000258090	0	0	0	4.68002	2.13772	2.9095	0	3.24241	-4.14472	0.033867	0.999957	AC093014.1	12	76757191	76757914	+	724	processed_pseudogene	RWD domain containing 1 (RWDD1) pseudogene	-
ENSG00000187105	13.4369	19.2728	33.8111	37.4401	47.0298	38.7934	22.1736	41.0878	-0.892399	0.033869	0.999957	HEATR4	14	73478484	73558947	-	4209	protein_coding	HEAT repeat containing 4 [Source:HGNC Symbol;Acc:HGNC:16761]	-
ENSG00000050426	534.598	549.781	566.592	661.755	691.551	605.177	550.324	652.828	-0.246174	0.0338715	0.999957	LETMD1	12	51047962	51060424	+	6032	protein_coding	LETM1 domain containing 1 [Source:HGNC Symbol;Acc:HGNC:24241]	-
ENSG00000087086	9236.93	8948.65	8093.15	8113.28	8035.68	6428.06	8759.58	7525.67	0.219101	0.0339007	0.999957	FTL	19	48965301	48966878	+	878	protein_coding	ferritin light chain [Source:HGNC Symbol;Acc:HGNC:3999]	-
ENSG00000169710	15036.9	14727.4	14933.2	14005.4	12679.9	13180.1	14899.2	13288.4	0.165012	0.0339606	0.999957	FASN	17	82078333	82098332	-	9364	protein_coding	fatty acid synthase [Source:HGNC Symbol;Acc:HGNC:3594]	-
ENSG00000203258	4.79891	1.01436	4.09832	0	0	0	3.30386	0	4.183	0.0339969	0.999957	AC013549.1	11	12921186	12922925	-	566	antisense	novel transcript	-
ENSG00000158859	1138.3	955.524	924.17	906.052	803.781	836.967	1006	848.933	0.244867	0.0341781	0.999957	ADAMTS4	1	161184308	161199056	-	10334	protein_coding	ADAM metallopeptidase with thrombospondin type 1 motif 4 [Source:HGNC Symbol;Acc:HGNC:220]	-
ENSG00000125814	426.143	505.149	477.454	504.506	608.18	593.539	469.582	568.742	-0.276079	0.0342128	0.999957	NAPB	20	23374519	23421519	-	5234	protein_coding	NSF attachment protein beta [Source:HGNC Symbol;Acc:HGNC:15751]	-
ENSG00000251408	1.91956	0	1.02458	11.232	3.20657	5.81901	0.98138	6.75254	-2.77387	0.0342822	0.999957	AC113615.1	4	6202328	6206649	+	4121	lincRNA	novel transcript	-
ENSG00000175414	1900.37	2039.87	2229.48	2336.27	2302.32	2441.07	2056.57	2359.89	-0.198725	0.0343635	0.999957	ARL10	5	176365468	176401865	+	11459	protein_coding	ADP ribosylation factor like GTPase 10 [Source:HGNC Symbol;Acc:HGNC:22042]	-
ENSG00000234230	3.83912	0	1.02458	12.168	5.34429	7.75868	1.62123	8.42367	-2.36165	0.0344576	0.999957	ZFX-AS1	X	24146225	24149654	-	417	antisense	ZFX antisense RNA 1 [Source:HGNC Symbol;Acc:HGNC:40617]	-
ENSG00000255968	0	0	0	1.87201	2.13772	5.81901	0	3.27624	-4.15739	0.0344923	0.999957	AC024145.1	12	26318953	26421462	+	775	antisense	novel transcript to ITPR2	-
ENSG00000279278	111.335	125.78	144.466	182.521	180.637	147.415	127.193	170.191	-0.42082	0.034693	0.999957	AC245060.6	22	22264601	22273020	+	8420	lincRNA	novel transcript	-
ENSG00000143878	1956.99	1916.12	1770.47	1693.23	1621.46	1622.53	1881.19	1645.74	0.192914	0.0347056	0.999957	RHOB	2	20447074	20449445	+	2372	protein_coding	ras homolog family member B [Source:HGNC Symbol;Acc:HGNC:668]	-
ENSG00000160392	568.19	520.365	526.633	459.578	389.064	485.887	538.396	444.843	0.274441	0.0347246	0.999957	C19orf47	19	40319536	40348527	-	4875	protein_coding	chromosome 19 open reading frame 47 [Source:HGNC Symbol;Acc:HGNC:26723]	-
ENSG00000165462	14036.8	13820.6	13873.8	13129.3	12518.5	11263.7	13910.4	12303.8	0.177058	0.0348712	0.999957	PHOX2A	11	72239077	72245664	-	1784	protein_coding	paired like homeobox 2A [Source:HGNC Symbol;Acc:HGNC:691]	Homeobox
ENSG00000167011	174.68	175.484	233.604	231.193	240.493	285.131	194.589	252.272	-0.375501	0.0352044	0.999957	NAT16	7	101170493	101180276	-	3871	protein_coding	N-acetyltransferase 16 (putative) [Source:HGNC Symbol;Acc:HGNC:22030]	-
ENSG00000128242	69.1042	81.1485	62.4993	37.4401	43.8232	56.2504	70.9173	45.8379	0.629893	0.0352543	0.999957	GAL3ST1	22	30554635	30574587	-	3017	protein_coding	galactose-3-O-sulfotransferase 1 [Source:HGNC Symbol;Acc:HGNC:24240]	-
ENSG00000125817	2732.5	2535.89	2377.02	2336.27	1981.66	2291.72	2548.47	2203.22	0.20978	0.0353877	0.999957	CENPB	20	3783851	3786690	-	2840	protein_coding	centromere protein B [Source:HGNC Symbol;Acc:HGNC:1852]	-
ENSG00000277290	11.5174	13.1866	12.2949	21.5281	29.928	25.2157	12.333	25.5573	-1.04928	0.0355108	0.999957	AC136475.10	11	243099	243483	-	385	processed_pseudogene	signal recognition particle 19kDa (SRP19) pseudogene	-
ENSG00000169750	1732.4	1439.37	1515.35	1375.93	1193.91	1423.72	1562.38	1331.19	0.230786	0.0355607	0.999957	RAC3	17	82031624	82034204	+	1527	protein_coding	Rac family small GTPase 3 [Source:HGNC Symbol;Acc:HGNC:9803]	-
ENSG00000120875	1232.36	1248.67	1308.39	1085.76	981.212	1185.14	1263.14	1084.04	0.219994	0.0357599	0.999957	DUSP4	8	29333064	29350668	-	7257	protein_coding	dual specificity phosphatase 4 [Source:HGNC Symbol;Acc:HGNC:3070]	-
ENSG00000182872	1929.16	1763.97	1823.75	1686.68	1349.97	1678.78	1838.96	1571.81	0.225952	0.035858	0.999957	RBM10	X	47144869	47186813	+	3889	protein_coding	RNA binding motif protein 10 [Source:HGNC Symbol;Acc:HGNC:9896]	-
ENSG00000120253	815.814	950.452	891.384	1053	1123.37	949.468	885.883	1041.95	-0.233977	0.0358731	0.999957	NUP43	6	149724315	149749665	-	4432	protein_coding	nucleoporin 43 [Source:HGNC Symbol;Acc:HGNC:21182]	-
ENSG00000100804	2464.72	2041.9	2287.88	2055.46	1475.02	2103.57	2264.83	1878.02	0.269755	0.035892	0.999957	PSMB5	14	23016543	23035230	-	1765	protein_coding	proteasome subunit beta 5 [Source:HGNC Symbol;Acc:HGNC:9542]	-
ENSG00000230306	4.79891	1.01436	0	12.168	7.48201	7.75868	1.93775	9.13624	-2.21766	0.0360813	0.999957	BANF1P2	10	133344643	133344906	-	264	processed_pseudogene	barrier to autointegration factor 1 pseudogene 2 [Source:HGNC Symbol;Acc:HGNC:23426]	-
ENSG00000187091	290.814	302.278	275.612	262.081	203.083	224.032	289.568	229.732	0.332196	0.0362477	0.999957	PLCD1	3	38007496	38029762	-	4314	protein_coding	phospholipase C delta 1 [Source:HGNC Symbol;Acc:HGNC:9060]	-
ENSG00000157856	1.91956	7.10049	2.04916	13.1041	14.964	8.72851	3.68974	12.2655	-1.73602	0.0362692	0.999957	DRC1	2	26401916	26456711	+	3048	protein_coding	dynein regulatory complex subunit 1 [Source:HGNC Symbol;Acc:HGNC:24245]	-
ENSG00000263826	72.9434	72.0193	60.4501	48.6722	28.8592	52.3711	68.4709	43.3008	0.656182	0.0363364	0.999957	AC112907.3	3	186781780	186784179	-	2400	antisense	novel transcript, antisense to eukaryotic translation initiation factor 4A, isoform 2 EIF4A2	-
ENSG00000135253	1.91956	0	1.02458	7.48803	4.27543	7.75868	0.98138	6.50738	-2.71739	0.0363405	0.999957	KCP	7	128862451	128910719	-	8259	protein_coding	kielin/chordin-like protein [Source:HGNC Symbol;Acc:HGNC:17585]	-
ENSG00000241217	0	1.01436	1.02458	4.68002	6.41315	5.81901	0.679645	5.63739	-3.07012	0.0363462	0.999957	RN7SL809P	12	56670450	56670746	-	297	misc_RNA	RNA, 7SL, cytoplasmic 809, pseudogene [Source:HGNC Symbol;Acc:HGNC:46825]	-
ENSG00000159069	1774.64	1694.99	1674.16	1539.73	1298.66	1589.56	1714.6	1475.98	0.21571	0.036485	0.999957	FBXW5	9	136940435	136944696	-	3252	protein_coding	F-box and WD repeat domain containing 5 [Source:HGNC Symbol;Acc:HGNC:13613]	-
ENSG00000265298	60.4662	52.7465	52.2535	76.7523	85.5087	81.4661	55.1554	81.2424	-0.556925	0.0364877	0.999957	AC132812.1	17	64750420	64751311	+	892	unprocessed_pseudogene	U5 small nuclear ribonucleoprotein 200 kDa helicase pseudogene [Source:NCBI gene;Acc:101929240]	-
ENSG00000114867	11152.7	10523.9	10472.2	10113.5	8493.15	9652.77	10716.3	9419.81	0.185943	0.0365591	0.999957	EIF4G1	3	184314495	184335358	+	8257	protein_coding	eukaryotic translation initiation factor 4 gamma 1 [Source:HGNC Symbol;Acc:HGNC:3296]	-
ENSG00000196993	7.67825	5.07178	1.02458	14.0401	20.3083	8.72851	4.59154	14.359	-1.63202	0.0366014	0.999957	NPIPB9	16	28751787	28772807	+	2123	protein_coding	nuclear pore complex interacting protein family member B9 [Source:HGNC Symbol;Acc:HGNC:41987]	-
ENSG00000174705	4463.94	4030.04	3919.01	3781.46	3389.35	3711.56	4137.66	3627.45	0.189778	0.0366436	0.999957	SH3PXD2B	5	172325000	172454523	-	8242	protein_coding	SH3 and PX domains 2B [Source:HGNC Symbol;Acc:HGNC:29242]	-
ENSG00000271737	21.1152	21.3015	11.2704	3.74401	6.41315	10.6682	17.8957	6.94178	1.36932	0.0367162	0.999957	AC008608.2	5	134005147	134005562	+	416	lincRNA	novel transcript	-
ENSG00000185624	6133.96	6097.29	5651.58	5550.5	5212.82	5093.57	5960.94	5285.63	0.173443	0.0367323	0.999957	P4HB	17	81843159	81860694	-	5303	protein_coding	prolyl 4-hydroxylase subunit beta [Source:HGNC Symbol;Acc:HGNC:8548]	-
ENSG00000164885	1004.89	920.021	1197.73	996.844	734.306	838.907	1040.88	856.686	0.280001	0.0367535	0.999957	CDK5	7	151053812	151058530	-	2938	protein_coding	cyclin dependent kinase 5 [Source:HGNC Symbol;Acc:HGNC:1774]	-
ENSG00000074317	36.4717	52.7465	39.9586	20.5921	26.7215	27.1554	43.0589	24.823	0.796037	0.0368703	0.999957	SNCB	5	176620084	176630556	-	2006	protein_coding	synuclein beta [Source:HGNC Symbol;Acc:HGNC:11140]	-
ENSG00000256196	14.3967	2.02871	6.14747	0.936004	1.06886	1.93967	7.5243	1.31484	2.51903	0.0369178	0.999957	AP003721.1	11	60918469	60925397	-	864	antisense	novel transcript	-
ENSG00000104343	259.141	235.331	272.538	300.457	342.035	309.377	255.67	317.29	-0.310589	0.0369271	0.999957	UBE2W	8	73780097	73878910	-	9090	protein_coding	ubiquitin conjugating enzyme E2 W [Source:HGNC Symbol;Acc:HGNC:25616]	-
ENSG00000142627	826.372	788.155	746.918	642.099	568.633	757.441	787.148	656.057	0.262202	0.0370208	0.999957	EPHA2	1	16124337	16156087	-	4159	protein_coding	EPH receptor A2 [Source:HGNC Symbol;Acc:HGNC:3386]	-
ENSG00000108828	3050.18	2937.58	2874.97	2653.57	2473.34	2700.99	2954.24	2609.3	0.178991	0.0371336	0.999957	VAT1	17	43014605	43025123	-	3501	protein_coding	vesicle amine transport 1 [Source:HGNC Symbol;Acc:HGNC:16919]	-
ENSG00000173334	339.763	316.479	264.341	250.849	259.733	222.092	306.861	244.225	0.330581	0.0371369	0.999957	TRIB1	8	125430321	125438405	+	4138	protein_coding	tribbles pseudokinase 1 [Source:HGNC Symbol;Acc:HGNC:16891]	-
ENSG00000231074	1072.08	1114.78	1073.76	1289.81	1202.47	1251.09	1086.87	1247.79	-0.199512	0.0372703	0.999957	HCG18	6	30287397	30327150	-	13918	antisense	HLA complex group 18 [Source:HGNC Symbol;Acc:HGNC:31337]	-
ENSG00000188368	31.6728	41.5886	27.6636	15.9121	22.446	15.5174	33.6417	17.9585	0.910456	0.0374262	0.999957	PRR19	19	42302098	42310821	+	2575	protein_coding	proline rich 19 [Source:HGNC Symbol;Acc:HGNC:33728]	-
ENSG00000268471	64.3053	81.1485	95.2858	117.936	86.5775	143.536	80.2466	116.017	-0.535659	0.0375004	0.999957	MIR4453HG	4	152536264	152539263	+	3000	bidirectional_promoter_lncRNA	MIR4453 host gene [Source:HGNC Symbol;Acc:HGNC:25288]	-
ENSG00000162062	934.827	821.628	892.408	794.667	734.306	736.105	882.954	755.026	0.225681	0.0375191	0.999957	TEDC2	16	2460080	2464963	+	2854	protein_coding	tubulin epsilon and delta complex 2 [Source:HGNC Symbol;Acc:HGNC:25849]	-
ENSG00000167470	2799.68	2720.5	2850.38	2526.27	2472.27	2427.5	2790.19	2475.35	0.172698	0.0376227	0.999957	MIDN	19	1248553	1259140	+	4492	protein_coding	midnolin [Source:HGNC Symbol;Acc:HGNC:16298]	-
ENSG00000213694	849.406	929.15	701.836	695.451	753.545	603.237	826.798	684.078	0.27404	0.0377389	0.999957	S1PR3	9	88990863	89005010	+	13578	protein_coding	sphingosine-1-phosphate receptor 3 [Source:HGNC Symbol;Acc:HGNC:3167]	-
ENSG00000277791	1457.91	1286.2	1324.78	1157.84	1192.85	1184.17	1356.3	1178.28	0.203317	0.0377766	0.999957	PSMB3	17	38752736	38764231	+	1179	protein_coding	proteasome subunit beta 3 [Source:HGNC Symbol;Acc:HGNC:9540]	-
ENSG00000182400	129.57	75.0624	105.532	58.9682	76.9578	75.6471	103.388	70.5244	0.555019	0.0377973	0.999957	TRAPPC6B	14	39147811	39170532	-	4533	protein_coding	trafficking protein particle complex 6B [Source:HGNC Symbol;Acc:HGNC:23066]	-
ENSG00000140443	1146.94	1088.4	1194.66	1305.73	1279.42	1354.86	1143.33	1313.34	-0.200136	0.0378706	0.999957	IGF1R	15	98648539	98964530	+	13941	protein_coding	insulin like growth factor 1 receptor [Source:HGNC Symbol;Acc:HGNC:5465]	-
ENSG00000144824	237.066	317.493	246.923	226.513	202.014	197.846	267.161	208.791	0.354522	0.0379137	0.999957	PHLDB2	3	111732497	111976517	+	12309	protein_coding	pleckstrin homology like domain family B member 2 [Source:HGNC Symbol;Acc:HGNC:29573]	-
ENSG00000166851	2034.74	1870.47	1760.23	1652.98	1664.21	1632.23	1888.48	1649.81	0.195159	0.03796	0.999957	PLK1	16	23677656	23690367	+	4760	protein_coding	polo like kinase 1 [Source:HGNC Symbol;Acc:HGNC:9077]	-
ENSG00000118194	108.455	92.3064	95.2858	79.5603	45.9609	75.6471	98.6825	67.0561	0.553051	0.0379823	0.999957	TNNT2	1	201359008	201377762	-	7259	protein_coding	troponin T2, cardiac type [Source:HGNC Symbol;Acc:HGNC:11949]	-
ENSG00000138495	186.198	218.087	202.867	188.137	129.332	141.596	202.384	153.021	0.400339	0.037985	0.999957	COX17	3	119654513	119677454	-	2172	protein_coding	cytochrome c oxidase copper chaperone COX17 [Source:HGNC Symbol;Acc:HGNC:2264]	-
ENSG00000074181	5629.12	5293.92	4722.28	4889.68	4415.45	4350.68	5215.11	4551.94	0.196202	0.0379997	0.999957	NOTCH3	19	15159038	15200981	-	9394	protein_coding	notch 3 [Source:HGNC Symbol;Acc:HGNC:7883]	-
ENSG00000227252	13.4369	12.1723	16.3933	34.6321	26.7215	22.3062	14.0008	27.8866	-0.996228	0.0384342	0.999957	AC105760.2	2	237059434	237085817	-	2341	antisense	novel transcript, antisense to COPS8	-
ENSG00000279845	0	0	0	5.61602	1.06886	2.9095	0	3.19813	-4.12784	0.0385659	0.999957	AC097372.3	4	146180851	146181316	+	466	TEC	TEC	-
ENSG00000115414	4145.29	4410.42	3977.41	3617.65	3794.45	3704.77	4177.71	3705.62	0.173079	0.0385959	0.999957	FN1	2	215360440	215436172	-	17315	protein_coding	fibronectin 1 [Source:HGNC Symbol;Acc:HGNC:3778]	-
ENSG00000205571	151.645	182.584	227.456	274.249	224.46	232.76	187.229	243.823	-0.383297	0.0386008	0.999957	SMN2	5	70049612	70078522	+	3011	protein_coding	survival of motor neuron 2, centromeric [Source:HGNC Symbol;Acc:HGNC:11118]	-
ENSG00000132026	53.7477	50.7178	45.0815	35.5681	22.446	32.0045	49.849	30.0062	0.72777	0.0387425	0.999957	RTBDN	19	12825478	12835428	-	2675	protein_coding	retbindin [Source:HGNC Symbol;Acc:HGNC:30310]	-
ENSG00000180198	1810.15	1740.64	1660.84	1544.41	1348.9	1615.74	1737.21	1503.02	0.208535	0.0387999	0.999957	RCC1	1	28505943	28539300	+	3888	protein_coding	regulator of chromosome condensation 1 [Source:HGNC Symbol;Acc:HGNC:1913]	-
ENSG00000014914	22.075	19.2728	38.934	36.5041	43.8232	61.0996	26.7606	47.1423	-0.81894	0.0388268	0.999957	MTMR11	1	149928651	149936869	-	4562	protein_coding	myotubularin related protein 11 [Source:HGNC Symbol;Acc:HGNC:24307]	-
ENSG00000272915	0	0	0	1.87201	1.06886	6.78884	0	3.24324	-4.145	0.0390004	0.999957	AC018635.2	7	128264526	128264889	-	364	lincRNA	novel transcript	-
ENSG00000106244	5540.82	4516.93	4975.35	4303.75	2962.88	4974.28	5011.03	4080.3	0.296241	0.0390116	0.999957	PDAP1	7	99392048	99408829	-	2854	protein_coding	PDGFA associated protein 1 [Source:HGNC Symbol;Acc:HGNC:14634]	-
ENSG00000076706	631.536	590.355	560.445	528.842	427.543	525.65	594.112	494.012	0.26521	0.03931	0.999957	MCAM	11	119308529	119321521	-	7422	protein_coding	melanoma cell adhesion molecule [Source:HGNC Symbol;Acc:HGNC:6934]	-
ENSG00000179532	378.154	431.101	408.807	458.642	530.154	477.159	406.021	488.651	-0.266757	0.0395738	0.999957	DNHD1	11	6497260	6593758	+	19629	protein_coding	dynein heavy chain domain 1 [Source:HGNC Symbol;Acc:HGNC:26532]	-
ENSG00000169087	193.876	195.771	187.498	212.473	268.283	252.157	192.381	244.304	-0.343203	0.0396439	0.999957	HSPBAP1	3	122740003	122793824	-	5434	protein_coding	HSPB1 associated protein 1 [Source:HGNC Symbol;Acc:HGNC:16389]	-
ENSG00000142039	799.498	839.887	776.631	755.355	604.974	681.794	805.338	680.708	0.241527	0.0397732	0.999957	CCDC97	19	41310189	41324883	+	3821	protein_coding	coiled-coil domain containing 97 [Source:HGNC Symbol;Acc:HGNC:28289]	-
ENSG00000230894	7.67825	5.07178	8.19663	0.936004	2.13772	0.969835	6.98222	1.34785	2.39247	0.039802	0.999957	AL133284.1	9	116568449	116586328	+	4996	antisense	novel transcript	-
ENSG00000055070	2692.19	2294.47	2418.01	2341.88	1813.85	2169.52	2468.22	2108.42	0.226973	0.0399965	0.999957	SZRD1	1	16352575	16398145	+	4747	protein_coding	SUZ RNA binding domain containing 1 [Source:HGNC Symbol;Acc:HGNC:30232]	-
ENSG00000187840	1980.03	1662.53	1869.86	1585.59	1233.46	1779.65	1837.47	1532.9	0.261002	0.0400936	0.999957	EIF4EBP1	8	38030341	38060365	+	1073	protein_coding	eukaryotic translation initiation factor 4E binding protein 1 [Source:HGNC Symbol;Acc:HGNC:3288]	-
ENSG00000217716	35.5119	37.5312	25.6145	27.1441	13.8952	7.75868	32.8858	16.266	1.01043	0.0401736	0.999957	RPS10P3	9	88016300	88016793	+	494	processed_pseudogene	ribosomal protein S10 pseudogene 3 [Source:HGNC Symbol;Acc:HGNC:23684]	-
ENSG00000134330	413.666	384.441	450.815	490.466	479.917	526.62	416.307	499.001	-0.261774	0.0403125	0.999957	IAH1	2	9473658	9496543	+	5908	protein_coding	isoamyl acetate hydrolyzing esterase 1 (putative) [Source:HGNC Symbol;Acc:HGNC:27696]	-
ENSG00000122958	845.567	829.743	818.638	906.988	1113.75	913.584	831.316	978.107	-0.233672	0.0403196	0.999957	VPS26A	10	69123512	69172861	+	3565	protein_coding	VPS26, retromer complex component A [Source:HGNC Symbol;Acc:HGNC:12711]	-
ENSG00000284602	4.79891	6.08614	8.19663	14.0401	14.964	19.3967	6.36056	16.1336	-1.34662	0.0403256	0.999957	AL031432.4	1	25232586	25234775	+	2190	bidirectional_promoter_lncRNA	novel transcript	-
ENSG00000156853	448.218	405.742	431.348	388.442	338.828	334.593	428.436	353.954	0.274961	0.0406596	0.999957	ZNF689	16	30602558	30624012	-	4159	protein_coding	zinc finger protein 689 [Source:HGNC Symbol;Acc:HGNC:25173]	zf-C2H2
ENSG00000243646	3.83912	4.05742	5.12289	16.8481	12.8263	8.72851	4.33981	12.801	-1.56354	0.0406852	0.999957	IL10RB	21	33266358	33310187	+	4548	protein_coding	interleukin 10 receptor subunit beta [Source:HGNC Symbol;Acc:HGNC:5965]	-
ENSG00000152223	603.702	601.513	630.116	693.579	683	778.777	611.777	718.452	-0.232239	0.0408388	0.999957	EPG5	18	45847609	45967339	-	13740	protein_coding	ectopic P-granules autophagy protein 5 homolog [Source:HGNC Symbol;Acc:HGNC:29331]	-
ENSG00000125355	42.2304	34.4881	15.3687	19.6561	16.0329	8.72851	30.6957	14.8058	1.05366	0.0409234	0.999957	TMEM255A	X	120258650	120311556	-	3858	protein_coding	transmembrane protein 255A [Source:HGNC Symbol;Acc:HGNC:26086]	-
ENSG00000206149	477.971	477.762	447.741	574.706	559.013	528.56	467.825	554.093	-0.244036	0.0409731	0.999957	HERC2P9	15	28589492	28685264	+	8310	transcribed_unprocessed_pseudogene	hect domain and RLD 2 pseudogene 9 [Source:HGNC Symbol;Acc:HGNC:30495]	-
ENSG00000162522	992.414	1010.3	1045.07	931.324	823.021	877.7	1015.93	877.348	0.2109	0.0410372	0.999957	KIAA1522	1	32741885	32774970	+	5965	protein_coding	KIAA1522 [Source:HGNC Symbol;Acc:HGNC:29301]	-
ENSG00000162517	777.423	742.509	627.042	659.883	571.839	564.444	715.658	598.722	0.257191	0.0411143	0.999957	PEF1	1	31629862	31644896	-	2227	protein_coding	penta-EF-hand domain containing 1 [Source:HGNC Symbol;Acc:HGNC:30009]	-
ENSG00000173660	4036.84	3611.11	3707.95	3430.45	2344.01	3636.88	3785.3	3137.11	0.270668	0.0411798	0.999957	UQCRH	1	46303631	46316776	+	1408	protein_coding	ubiquinol-cytochrome c reductase hinge protein [Source:HGNC Symbol;Acc:HGNC:12590]	-
ENSG00000091129	2589.49	2659.64	2896.48	2769.64	3412.86	3208.21	2715.21	3130.24	-0.205017	0.041298	0.999957	NRCAM	7	108147623	108456717	-	8193	protein_coding	neuronal cell adhesion molecule [Source:HGNC Symbol;Acc:HGNC:7994]	-
ENSG00000221909	328.245	358.068	380.119	438.986	489.537	377.266	355.477	435.263	-0.291659	0.0413139	0.999957	FAM200A	7	99546308	99558536	-	2717	protein_coding	family with sequence similarity 200 member A [Source:HGNC Symbol;Acc:HGNC:25401]	-
ENSG00000162004	319.607	257.646	312.497	221.833	249.044	242.459	296.583	237.779	0.319941	0.0413953	0.999957	CCDC78	16	722582	726954	-	4147	protein_coding	coiled-coil domain containing 78 [Source:HGNC Symbol;Acc:HGNC:14153]	-
ENSG00000233588	2.87934	0	2.04916	9.36004	9.61972	4.84917	1.64283	7.94298	-2.26207	0.041561	0.999957	CYP51A1P2	13	28722386	28724021	-	1499	processed_pseudogene	cytochrome P450 family 51 subfamily A member 1 pseudogene 2 [Source:HGNC Symbol;Acc:HGNC:20251]	-
ENSG00000227045	4.79891	6.08614	12.2949	15.9121	22.446	17.457	7.72666	18.605	-1.27035	0.0416534	0.999957	AL589765.1	1	151701026	151708386	+	386	antisense	novel transcript	-
ENSG00000244257	81.5814	15.2153	17.4178	12.168	7.48201	28.1252	38.0715	15.9251	1.25625	0.0417784	0.999957	PKD1P1	16	16310341	16334190	+	6805	unprocessed_pseudogene	polycystin 1, transient receptor potential channel interacting pseudogene 1 [Source:HGNC Symbol;Acc:HGNC:30065]	-
ENSG00000135414	1085.51	1054.93	1011.26	930.388	836.916	953.348	1050.57	906.884	0.21174	0.0418983	0.999957	GDF11	12	55743280	55757278	+	8657	protein_coding	growth differentiation factor 11 [Source:HGNC Symbol;Acc:HGNC:4216]	-
ENSG00000196411	3273.81	3097.84	3022.51	2860.43	2471.2	2895.93	3131.39	2742.52	0.191062	0.0420404	0.999957	EPHB4	7	100802565	100827521	-	6435	protein_coding	EPH receptor B4 [Source:HGNC Symbol;Acc:HGNC:3395]	-
ENSG00000152558	1526.05	1683.83	1614.74	1755.94	1976.32	1789.35	1608.21	1840.54	-0.194449	0.0420827	0.999957	TMEM123	11	102396332	102470384	-	4647	protein_coding	transmembrane protein 123 [Source:HGNC Symbol;Acc:HGNC:30138]	-
ENSG00000254547	27.8337	21.3015	32.7865	62.7123	37.41	39.7632	27.3072	46.6285	-0.775376	0.0422342	0.999957	AC036111.1	11	55867569	55874537	-	1582	unprocessed_pseudogene	Ankyrin repeat domain-containing pseudogene	-
ENSG00000126267	1484.78	1367.35	1340.15	1211.19	997.245	1343.22	1397.43	1183.88	0.238716	0.0422437	0.999957	COX6B1	19	35648223	35658861	+	936	protein_coding	cytochrome c oxidase subunit 6B1 [Source:HGNC Symbol;Acc:HGNC:2280]	-
ENSG00000226977	2.87934	3.04307	3.07374	0	0	0	2.99872	0	4.04134	0.0423487	0.999957	HMGN1P24	13	95809310	95809607	-	298	processed_pseudogene	high mobility group nucleosome binding domain 1 pseudogene 24 [Source:HGNC Symbol;Acc:HGNC:39368]	-
ENSG00000187720	166.042	165.34	175.203	207.793	195.601	243.429	168.862	215.607	-0.353552	0.0423895	0.999957	THSD4	15	71096952	71783383	+	15837	protein_coding	thrombospondin type 1 domain containing 4 [Source:HGNC Symbol;Acc:HGNC:25835]	-
ENSG00000165684	1700.73	1629.06	1612.69	1549.09	1287.97	1452.81	1647.49	1429.96	0.203799	0.0424001	0.999957	SNAPC4	9	136375577	136400168	-	5045	protein_coding	small nuclear RNA activating complex polypeptide 4 [Source:HGNC Symbol;Acc:HGNC:11137]	MYB
ENSG00000112218	143.967	106.507	132.171	147.889	192.394	169.721	127.548	170.001	-0.411965	0.0424418	0.999957	GPR63	6	96794126	96837463	-	5952	protein_coding	G protein-coupled receptor 63 [Source:HGNC Symbol;Acc:HGNC:13302]	-
ENSG00000102805	126.691	139.981	111.679	159.121	149.64	192.027	126.117	166.929	-0.405176	0.0426948	0.999957	CLN5	13	76990660	77019143	+	22814	protein_coding	CLN5, intracellular trafficking protein [Source:HGNC Symbol;Acc:HGNC:2076]	-
ENSG00000204791	48.9488	45.646	46.106	60.8402	61.9938	91.1645	46.9003	71.3328	-0.605441	0.0426958	0.999957	SMPD5	8	144049079	144051522	+	1868	transcribed_unitary_pseudogene	sphingomyelin phosphodiesterase 5 [Source:HGNC Symbol;Acc:HGNC:52275]	-
ENSG00000163947	287.934	333.723	195.695	228.385	204.152	190.088	272.451	207.541	0.39257	0.042745	0.999957	ARHGEF3	3	56727418	57079329	-	6594	protein_coding	Rho guanine nucleotide exchange factor 3 [Source:HGNC Symbol;Acc:HGNC:683]	-
ENSG00000187951	247.624	254.603	267.415	312.625	329.208	301.619	256.547	314.484	-0.293549	0.0427557	0.999957	AC091057.1	15	30658717	30772993	+	5637	processed_transcript	OTU deubiquitinase 7A pseudogene [Source:NCBI gene;Acc:100288637]	-
ENSG00000157851	6351.83	6518.25	5860.59	5854.7	5317.57	5444.65	6243.56	5538.98	0.172675	0.0427726	0.999957	DPYSL5	2	26847747	26950351	+	7079	protein_coding	dihydropyrimidinase like 5 [Source:HGNC Symbol;Acc:HGNC:20637]	-
ENSG00000133401	49.9086	40.5742	40.9832	63.6483	63.0626	72.7376	43.822	66.4828	-0.600407	0.0427853	0.999957	PDZD2	5	31639410	32110931	+	15642	protein_coding	PDZ domain containing 2 [Source:HGNC Symbol;Acc:HGNC:18486]	-
ENSG00000006712	923.309	816.557	911.875	794.667	601.767	813.691	883.914	736.709	0.261796	0.0428025	0.999957	PAF1	19	39385852	39391195	-	2668	protein_coding	PAF1 homolog, Paf1/RNA polymerase II complex component [Source:HGNC Symbol;Acc:HGNC:25459]	-
ENSG00000134057	2269.88	2294.47	2134.2	1975.9	2085.34	1818.44	2232.85	1959.9	0.188394	0.0428567	0.999957	CCNB1	5	69167010	69178245	+	2558	protein_coding	cyclin B1 [Source:HGNC Symbol;Acc:HGNC:1579]	-
ENSG00000167173	533.638	508.192	503.068	468.002	371.963	444.184	514.966	428.05	0.265439	0.0429358	0.999957	C15orf39	15	75195643	75212169	+	5812	protein_coding	chromosome 15 open reading frame 39 [Source:HGNC Symbol;Acc:HGNC:24497]	-
ENSG00000008513	411.746	416.9	419.053	371.593	295.005	358.839	415.9	341.812	0.281353	0.0429511	0.999957	ST3GAL1	8	133454848	133571940	-	8852	protein_coding	ST3 beta-galactoside alpha-2,3-sialyltransferase 1 [Source:HGNC Symbol;Acc:HGNC:10862]	-
ENSG00000135451	1112.39	1159.41	1122.94	1114.78	871.12	900.976	1131.58	962.292	0.232987	0.0430385	0.999957	TROAP	12	49323236	49331731	+	3954	protein_coding	trophinin associated protein [Source:HGNC Symbol;Acc:HGNC:12327]	-
ENSG00000184371	126.691	128.823	152.662	100.152	84.4398	115.41	136.059	100.001	0.441632	0.0430743	0.999957	CSF1	1	109910242	109930992	+	5418	protein_coding	colony stimulating factor 1 [Source:HGNC Symbol;Acc:HGNC:2432]	-
ENSG00000156103	2053.93	2230.57	1760.23	2454.2	2729.86	1998.83	2014.91	2394.3	-0.248597	0.0433803	0.999957	MMP16	8	88032009	88328025	-	12115	protein_coding	matrix metallopeptidase 16 [Source:HGNC Symbol;Acc:HGNC:7162]	-
ENSG00000101162	4.79891	10.1436	11.2704	18.7201	16.0329	25.2157	8.73761	19.9896	-1.20113	0.0434087	0.999957	TUBB1	20	59019254	59026654	+	3496	protein_coding	tubulin beta 1 class VI [Source:HGNC Symbol;Acc:HGNC:16257]	-
ENSG00000267735	0	0	0	0	6.41315	3.87934	0	3.43083	-4.21504	0.0434246	0.999957	AC020934.2	19	12880969	12884088	+	456	antisense	novel transcript, antisense to DNASE2	-
ENSG00000122566	25578.2	23450.9	23612.4	22773	19205.2	22117.1	24213.8	21365.1	0.180539	0.0434796	0.999957	HNRNPA2B1	7	26173057	26201529	-	9267	protein_coding	heterogeneous nuclear ribonucleoprotein A2/B1 [Source:HGNC Symbol;Acc:HGNC:5033]	-
ENSG00000188242	2.87934	3.04307	1.02458	8.42403	9.61972	8.72851	2.31566	8.92409	-1.9405	0.0435785	0.999957	PP7080	5	466124	473098	-	2766	3prime_overlapping_ncRNA	uncharacterized LOC25845 [Source:NCBI gene;Acc:25845]	-
ENSG00000229956	5.75869	11.1579	4.09832	25.2721	16.0329	11.638	7.00497	17.6477	-1.33648	0.0435839	0.999957	ZRANB2-AS2	1	71081324	71489976	+	7441	processed_transcript	ZRANB2 antisense RNA 2 (head to head) [Source:HGNC Symbol;Acc:HGNC:43595]	-
ENSG00000274615	9.59781	20.2871	11.2704	5.61602	40.6166	51.4012	13.7184	32.5446	-1.24497	0.043647	0.999957	AC233968.1	17	38078262	38124770	+	1300	unprocessed_pseudogene	aminopeptidase puromycin sensitive pseudogene [Source:NCBI gene;Acc:440434]	-
ENSG00000177888	418.465	488.92	479.503	499.826	637.04	538.258	462.296	558.375	-0.271688	0.0436777	0.999957	ZBTB41	1	197153680	197200542	-	8562	protein_coding	zinc finger and BTB domain containing 41 [Source:HGNC Symbol;Acc:HGNC:24819]	ZBTB
ENSG00000255874	0	1.01436	0	0	12.8263	1.93967	0.338119	4.92199	-3.7696	0.0437273	0.999957	LINC00346	13	110863987	110870251	-	6265	lincRNA	long intergenic non-protein coding RNA 346 [Source:HGNC Symbol;Acc:HGNC:27492]	-
ENSG00000135205	41.2706	49.7035	92.2121	88.9204	92.9907	96.0136	61.062	92.6416	-0.603924	0.0437418	0.999957	CCDC146	7	77122434	77329533	+	4457	protein_coding	coiled-coil domain containing 146 [Source:HGNC Symbol;Acc:HGNC:29296]	-
ENSG00000172007	185.238	195.771	198.768	231.193	257.595	237.61	193.259	242.132	-0.32474	0.0437814	0.999957	RAB33B	4	139453232	139476609	+	5028	protein_coding	RAB33B, member RAS oncogene family [Source:HGNC Symbol;Acc:HGNC:16075]	-
ENSG00000120784	406.947	457.475	417.004	478.298	580.39	483.948	427.142	514.212	-0.266721	0.0438118	0.999957	ZFP30	19	37613749	37692337	-	7705	protein_coding	ZFP30 zinc finger protein [Source:HGNC Symbol;Acc:HGNC:29555]	zf-C2H2
ENSG00000254206	19.1956	26.3733	31.7619	50.5442	35.2723	45.5822	25.7769	43.7996	-0.770278	0.0439527	0.999957	NPIPB11	16	29381354	29404029	-	4398	protein_coding	nuclear pore complex interacting protein family member B11 [Source:HGNC Symbol;Acc:HGNC:37453]	-
ENSG00000101333	852.286	939.294	819.663	1032.41	1212.09	874.791	870.414	1039.76	-0.255841	0.0439768	0.999957	PLCB4	20	9068763	9481242	+	6900	protein_coding	phospholipase C beta 4 [Source:HGNC Symbol;Acc:HGNC:9059]	-
ENSG00000247596	622.898	557.896	548.15	475.49	443.576	530.5	576.314	483.189	0.253992	0.0440577	0.999957	TWF2	3	52228610	52239260	-	1824	protein_coding	twinfilin actin binding protein 2 [Source:HGNC Symbol;Acc:HGNC:9621]	-
ENSG00000278739	0	0	0	2.80801	3.20657	2.9095	0	2.9747	-4.01586	0.0441662	0.999957	MIR6859-4	16	17052	17119	-	68	miRNA	microRNA 6859-4 [Source:HGNC Symbol;Acc:HGNC:50840]	-
ENSG00000172650	6.71847	4.05742	3.07374	10.296	12.8263	16.4872	4.61654	13.2032	-1.50928	0.044213	0.999957	AGAP5	10	73674285	73698159	-	3115	protein_coding	ArfGAP with GTPase domain, ankyrin repeat and PH domain 5 [Source:HGNC Symbol;Acc:HGNC:23467]	-
ENSG00000185658	1355.21	1589.5	1413.92	1689.49	1931.43	1490.64	1452.88	1703.85	-0.229599	0.0442134	0.999957	BRWD1	21	39184176	39321559	-	19794	protein_coding	bromodomain and WD repeat domain containing 1 [Source:HGNC Symbol;Acc:HGNC:12760]	-
ENSG00000001167	1426.23	1600.65	1643.42	1749.39	1803.16	1779.65	1556.77	1777.4	-0.191373	0.0443277	0.999957	NFYA	6	41072945	41099976	+	3811	protein_coding	nuclear transcription factor Y subunit alpha [Source:HGNC Symbol;Acc:HGNC:7804]	NF-YA
ENSG00000135837	1600.91	1673.69	1709	1780.28	2199.71	1795.16	1661.2	1925.05	-0.212232	0.0443741	0.999957	CEP350	1	179954738	180114880	+	14301	protein_coding	centrosomal protein 350 [Source:HGNC Symbol;Acc:HGNC:24238]	-
ENSG00000182158	1712.25	1531.68	1860.64	1952.5	1928.22	1974.58	1701.52	1951.77	-0.198025	0.0443837	0.999957	CREB3L2	7	137874979	138002067	-	8788	protein_coding	cAMP responsive element binding protein 3 like 2 [Source:HGNC Symbol;Acc:HGNC:23720]	TF_bZIP
ENSG00000153558	135.329	117.665	139.343	157.249	161.398	195.907	130.779	171.518	-0.391372	0.0444524	0.999957	FBXL2	3	33277025	33403662	+	7664	protein_coding	F-box and leucine rich repeat protein 2 [Source:HGNC Symbol;Acc:HGNC:13598]	-
ENSG00000267295	2.87934	3.04307	1.02458	5.61602	11.7574	9.69835	2.31566	9.02394	-1.95328	0.0445376	0.999957	AC025048.3	17	60113793	60120687	-	569	unprocessed_pseudogene	double C2-like domains, beta (DOC2B) pseudogene	-
ENSG00000065609	408.867	460.518	399.586	491.402	505.57	514.012	422.99	503.661	-0.251852	0.0445636	0.999957	SNAP91	6	83552880	83709691	-	6651	protein_coding	synaptosome associated protein 91 [Source:HGNC Symbol;Acc:HGNC:14986]	-
ENSG00000196365	3812.25	3738.92	3512.26	3434.2	2929.74	3359.51	3687.81	3241.15	0.186032	0.0446284	0.999957	LONP1	19	5691834	5720572	-	5085	protein_coding	lon peptidase 1, mitochondrial [Source:HGNC Symbol;Acc:HGNC:9479]	-
ENSG00000132677	63.3456	40.5742	57.3764	74.8803	81.2332	82.436	53.7654	79.5165	-0.562746	0.0446829	0.999957	RHBG	1	156369212	156385219	+	3383	protein_coding	Rh family B glycoprotein (gene/pseudogene) [Source:HGNC Symbol;Acc:HGNC:14572]	-
ENSG00000256847	0	0	0	1.87201	3.20657	3.87934	0	2.98597	-4.02051	0.0446961	0.999957	CCND2P1	11	63243085	63244004	+	799	processed_pseudogene	cyclin D2 pseudogene 1 [Source:HGNC Symbol;Acc:HGNC:1584]	-
ENSG00000259867	0	0	0	1.87201	3.20657	3.87934	0	2.98597	-4.02051	0.0446961	0.999957	AC105411.1	16	80155053	80563135	-	2990	antisense	uncharacterized LOC102724084 [Source:NCBI gene;Acc:102724084]	-
ENSG00000122477	48.9488	28.402	46.106	56.1602	100.473	46.5521	41.1523	67.7283	-0.713259	0.0447165	0.999957	LRRC39	1	100148449	100178273	-	1991	protein_coding	leucine rich repeat containing 39 [Source:HGNC Symbol;Acc:HGNC:28228]	-
ENSG00000167522	5737.57	5471.44	5154.66	4927.12	4630.29	4998.53	5454.55	4851.98	0.168848	0.0448335	0.999957	ANKRD11	16	89267619	89490561	-	19538	protein_coding	ankyrin repeat domain 11 [Source:HGNC Symbol;Acc:HGNC:21316]	-
ENSG00000074800	21467.4	20532.6	20770.3	19556.9	17114.6	19276.4	20923.4	18649.3	0.165955	0.0449789	0.999957	ENO1	1	8861000	8879250	-	5276	protein_coding	enolase 1 [Source:HGNC Symbol;Acc:HGNC:3350]	-
ENSG00000152377	142.048	192.728	120.9	109.512	132.538	87.2851	151.892	109.779	0.470508	0.0450546	0.999957	SPOCK1	5	136975298	137598379	-	6222	protein_coding	SPARC (osteonectin), cwcv and kazal like domains proteoglycan 1 [Source:HGNC Symbol;Acc:HGNC:11251]	-
ENSG00000150594	211.152	190.699	231.555	147.889	171.017	176.51	211.135	165.139	0.355275	0.0450601	0.999957	ADRA2A	10	111077163	111080907	+	3745	protein_coding	adrenoceptor alpha 2A [Source:HGNC Symbol;Acc:HGNC:281]	-
ENSG00000052795	466.454	441.245	496.921	498.89	641.315	548.926	468.206	563.044	-0.264961	0.0452177	0.999957	FNIP2	4	158769138	158908049	+	10868	protein_coding	folliculin interacting protein 2 [Source:HGNC Symbol;Acc:HGNC:29280]	-
ENSG00000181817	335.923	315.465	351.431	292.969	208.427	296.769	334.273	266.055	0.327007	0.0452271	0.999957	LSM10	1	36391238	36397892	-	1496	protein_coding	LSM10, U7 small nuclear RNA associated [Source:HGNC Symbol;Acc:HGNC:17562]	-
ENSG00000141542	284.095	284.02	310.447	363.169	354.861	346.231	292.854	354.754	-0.276977	0.0452416	0.999957	RAB40B	17	82654973	82698728	-	6194	protein_coding	RAB40B, member RAS oncogene family [Source:HGNC Symbol;Acc:HGNC:18284]	-
ENSG00000102145	0.959781	3.04307	5.12289	0	0	0	3.04191	0	4.05885	0.045245	0.999957	GATA1	X	48786554	48794311	+	1500	protein_coding	GATA binding protein 1 [Source:HGNC Symbol;Acc:HGNC:4170]	zf-GATA
ENSG00000226229	0.959781	3.04307	5.12289	0	0	0	3.04191	0	4.05885	0.045245	0.999957	RPLP0P1	20	16586333	16586693	-	361	processed_pseudogene	ribosomal protein lateral stalk subunit P0 pseudogene 1 [Source:HGNC Symbol;Acc:HGNC:16585]	-
ENSG00000130818	337.843	391.541	396.512	436.178	466.022	449.033	375.299	450.411	-0.263422	0.045337	0.999957	ZNF426	19	9523224	9538645	-	7545	protein_coding	zinc finger protein 426 [Source:HGNC Symbol;Acc:HGNC:20725]	zf-C2H2
ENSG00000278987	10.5576	11.1579	12.2949	25.2721	35.2723	12.6079	11.3368	24.3841	-1.10142	0.045456	0.999957	AL031009.1	16	1688355	1690536	+	2182	TEC	TEC	-
ENSG00000199753	22.075	15.2153	26.639	14.9761	6.41315	6.78884	21.3098	9.39268	1.17243	0.0456757	0.999957	SNORD104	17	64146083	64146152	+	70	snoRNA	small nucleolar RNA, C/D box 104 [Source:HGNC Symbol;Acc:HGNC:32768]	-
ENSG00000112038	476.051	485.877	650.608	543.818	689.414	762.29	537.512	665.174	-0.307451	0.045793	0.999957	OPRM1	6	154010496	154246867	+	8135	protein_coding	opioid receptor mu 1 [Source:HGNC Symbol;Acc:HGNC:8156]	-
ENSG00000270522	0	1.01436	0	4.68002	1.06886	6.78884	0.338119	4.17924	-3.55163	0.0458741	0.999957	AL162713.1	13	43787591	43787852	+	262	lincRNA	novel transcript	-
ENSG00000269397	23.9945	37.5312	43.0323	49.6082	55.5806	62.0694	34.8527	55.7528	-0.680414	0.0459641	0.999957	AC011503.2	19	23927788	23929287	+	1500	sense_intronic	novel transcript, sense intronic to ZNF726	-
ENSG00000136463	626.737	570.068	573.764	536.33	407.235	525.65	590.19	489.739	0.267925	0.0459788	0.999957	TACO1	17	63600872	63608365	+	2315	protein_coding	translational activator of cytochrome c oxidase I [Source:HGNC Symbol;Acc:HGNC:24316]	-
ENSG00000218358	2.87934	4.05742	5.12289	0.936004	0	0	4.01989	0.312001	3.50092	0.0460042	0.999957	RAET1K	6	149998019	150005157	-	1896	transcribed_unprocessed_pseudogene	retinoic acid early transcript 1K pseudogene [Source:HGNC Symbol;Acc:HGNC:16797]	-
ENSG00000157240	615.22	555.867	626.018	521.354	499.157	506.254	599.035	508.922	0.235027	0.0461071	0.999957	FZD1	7	91264364	91271326	+	6963	protein_coding	frizzled class receptor 1 [Source:HGNC Symbol;Acc:HGNC:4038]	-
ENSG00000242992	0	0	0	0.936004	4.27543	3.87934	0	3.03026	-4.03851	0.046125	0.999957	FTH1P4	3	128764466	128765018	-	553	processed_pseudogene	ferritin heavy chain 1 pseudogene 4 [Source:HGNC Symbol;Acc:HGNC:3991]	-
ENSG00000100124	705.439	628.901	670.075	572.834	564.357	577.052	668.138	571.414	0.225731	0.0463035	0.999957	ANKRD54	22	37830855	37849327	-	4487	protein_coding	ankyrin repeat domain 54 [Source:HGNC Symbol;Acc:HGNC:25185]	-
ENSG00000158258	192.916	231.273	189.547	170.353	167.811	138.686	204.579	158.95	0.364207	0.046394	0.999957	CLSTN2	3	139935185	140577397	+	14596	protein_coding	calsyntenin 2 [Source:HGNC Symbol;Acc:HGNC:17448]	-
ENSG00000088179	621.938	662.375	730.525	733.827	882.877	762.29	671.612	792.998	-0.239217	0.0465055	0.999957	PTPN4	2	119759631	119983818	+	12486	protein_coding	protein tyrosine phosphatase, non-receptor type 4 [Source:HGNC Symbol;Acc:HGNC:9656]	-
ENSG00000085719	1082.63	1136.08	1165.97	1204.64	1529.54	1226.84	1128.23	1320.34	-0.226232	0.0466181	0.999957	CPNE3	8	86514427	86561498	+	6745	protein_coding	copine 3 [Source:HGNC Symbol;Acc:HGNC:2316]	-
ENSG00000158850	1429.11	1305.48	1394.45	1189.66	986.556	1334.49	1376.35	1170.24	0.233455	0.0467424	0.999957	B4GALT3	1	161171310	161177968	-	3890	protein_coding	beta-1,4-galactosyltransferase 3 [Source:HGNC Symbol;Acc:HGNC:926]	-
ENSG00000228014	7.67825	10.1436	7.17205	20.5921	19.2394	16.4872	8.33129	18.7729	-1.17274	0.0467808	0.999957	ZNF680P1	7	64469185	64470653	+	1469	processed_pseudogene	ZNF680 pseudogene 1 [Source:HGNC Symbol;Acc:HGNC:50379]	-
ENSG00000239797	0	0	0	3.74401	2.13772	2.9095	0	2.93041	-3.99782	0.0467976	0.999957	RPL21P39	3	145824257	145824739	-	483	processed_pseudogene	ribosomal protein L21 pseudogene 39 [Source:HGNC Symbol;Acc:HGNC:36127]	-
ENSG00000262074	3.83912	1.01436	4.09832	0	0	0	2.98393	0	4.0353	0.0468854	0.999957	SNORD3B-2	17	19063346	19064136	-	791	snoRNA	small nucleolar RNA, C/D box 3B-2 [Source:HGNC Symbol;Acc:HGNC:33190]	-
ENSG00000248283	4.79891	5.07178	0	0	0	0	3.29023	0	4.17757	0.0469327	0.999957	CCNL2P1	4	42561457	42562425	-	969	processed_pseudogene	cyclin L2 pseudogene 1 [Source:HGNC Symbol;Acc:HGNC:50855]	-
ENSG00000178741	1189.17	1160.42	1191.59	1106.36	972.661	1003.78	1180.39	1027.6	0.199504	0.0469499	0.999957	COX5A	15	74919791	74938168	-	1411	protein_coding	cytochrome c oxidase subunit 5A [Source:HGNC Symbol;Acc:HGNC:2267]	-
ENSG00000084774	3604.94	3641.54	3679.26	3256.36	2929.74	3462.31	3641.91	3216.14	0.179119	0.0470007	0.999957	CAD	2	27217390	27243943	+	8422	protein_coding	carbamoyl-phosphate synthetase 2, aspartate transcarbamylase, and dihydroorotase [Source:HGNC Symbol;Acc:HGNC:1424]	-
ENSG00000274422	36.4717	24.3445	31.7619	39.3122	57.7183	54.3107	30.8594	50.4471	-0.705057	0.0471295	0.999957	AC245060.5	22	22283928	22287220	-	3293	lincRNA	novel transcript	-
ENSG00000166171	166.042	148.096	169.055	216.217	195.601	201.726	161.065	204.515	-0.345099	0.0472524	0.999957	DPCD	10	101570560	101609668	+	1718	protein_coding	deleted in primary ciliary dyskinesia homolog (mouse) [Source:HGNC Symbol;Acc:HGNC:24542]	-
ENSG00000206739	0	1.01436	0	2.80801	6.41315	2.9095	0.338119	4.04356	-3.49172	0.0472871	0.999957	RF00019	22	19045256	19045367	+	112	misc_RNA		-
ENSG00000103202	4796.03	4159.87	3875.98	3981.76	3045.18	3913.28	4277.29	3646.74	0.229915	0.0473118	0.999957	NME4	16	396725	410367	+	3670	protein_coding	NME/NM23 nucleoside diphosphate kinase 4 [Source:HGNC Symbol;Acc:HGNC:7852]	-
ENSG00000115233	1345.61	1375.47	1275.6	1181.24	1235.6	1061	1332.23	1159.28	0.200985	0.0474179	0.999957	PSMD14	2	161308038	161411717	+	7698	protein_coding	proteasome 26S subunit, non-ATPase 14 [Source:HGNC Symbol;Acc:HGNC:16889]	-
ENSG00000268655	29.7532	16.2297	16.3933	6.55203	12.8263	8.72851	20.7921	9.36895	1.16145	0.0474781	0.999957	AC008687.4	19	49017496	49020523	-	1756	protein_coding	uncharacterized LOC101059948 [Source:NCBI gene;Acc:101059948]	-
ENSG00000143324	2238.21	2380.69	2928.25	2597.41	3340.18	2957.03	2515.72	2964.87	-0.236879	0.047495	0.999957	XPR1	1	180632004	180890251	+	8903	protein_coding	xenotropic and polytropic retrovirus receptor 1 [Source:HGNC Symbol;Acc:HGNC:12827]	-
ENSG00000147669	579.708	595.427	637.288	744.123	716.135	659.488	604.141	706.582	-0.22624	0.047521	0.999957	POLR2K	8	100150584	100154002	+	1711	protein_coding	RNA polymerase II subunit K [Source:HGNC Symbol;Acc:HGNC:9198]	-
ENSG00000137992	438.62	501.092	453.888	570.962	592.148	497.525	464.533	553.545	-0.25273	0.0476347	0.999957	DBT	1	100186919	100249834	-	11303	protein_coding	dihydrolipoamide branched chain transacylase E2 [Source:HGNC Symbol;Acc:HGNC:2698]	-
ENSG00000183207	2825.6	2636.31	2669.03	2486.96	2015.87	2545.82	2710.31	2349.55	0.205713	0.0478086	0.999957	RUVBL2	19	48993448	49015995	+	3670	protein_coding	RuvB like AAA ATPase 2 [Source:HGNC Symbol;Acc:HGNC:10475]	-
ENSG00000169180	3258.46	3350.42	3123.94	2975.56	2806.82	2895.93	3244.27	2892.77	0.165334	0.0478354	0.999957	XPO6	16	28097979	28211920	-	7065	protein_coding	exportin 6 [Source:HGNC Symbol;Acc:HGNC:19733]	-
ENSG00000240974	0	0	0	0.936004	3.20657	4.84917	0	2.99725	-4.02525	0.0478928	0.999957	RPS27AP10	5	141588935	141589142	+	208	processed_pseudogene	ribosomal protein S27a pseudogene 10 [Source:HGNC Symbol;Acc:HGNC:36570]	-
ENSG00000271092	6.71847	25.3589	13.3195	35.5681	36.3412	20.3665	15.1323	30.7586	-1.0267	0.0479046	0.999957	TMEM56-RWDD3	1	95117923	95247225	+	1961	protein_coding	TMEM56-RWDD3 readthrough [Source:HGNC Symbol;Acc:HGNC:49388]	-
ENSG00000214279	9.59781	16.2297	15.3687	21.5281	22.446	37.8236	13.7321	27.2659	-0.993751	0.0479071	0.999957	SCART1	10	133453928	133523558	+	8015	protein_coding	scavenger receptor family member expressed on T cells 1 [Source:HGNC Symbol;Acc:HGNC:32411]	-
ENSG00000227227	5.75869	4.05742	0	0	0	0	3.27204	0	4.17059	0.0479171	0.999957	AC017101.1	2	186641339	186695287	-	571	antisense	novel transcript	-
ENSG00000160949	1694.97	1697.02	1652.65	1555.64	1271.94	1545.92	1681.55	1457.83	0.205359	0.0479186	0.999957	TONSL	8	144428775	144444444	-	7111	protein_coding	tonsoku like, DNA repair protein [Source:HGNC Symbol;Acc:HGNC:7801]	-
ENSG00000102804	2256.45	2408.08	1973.34	1974.97	2011.59	1779.65	2212.62	1922.07	0.203279	0.0479286	0.999957	TSC22D1	13	44432143	44577147	-	8586	protein_coding	TSC22 domain family member 1 [Source:HGNC Symbol;Acc:HGNC:16826]	TSC22
ENSG00000279672	40.3108	29.4163	44.0569	46.8002	63.0626	68.8583	37.928	59.5737	-0.649681	0.0480514	0.999957	AP006621.5	11	779617	780755	+	1139	TEC	TEC	-
ENSG00000271447	18.2358	27.3876	22.5407	39.3122	42.7543	34.9141	22.7214	38.9935	-0.77997	0.0481167	0.999957	MMP28	17	35756249	35795707	-	2858	protein_coding	matrix metallopeptidase 28 [Source:HGNC Symbol;Acc:HGNC:14366]	-
ENSG00000139496	1542.37	1659.49	1525.6	1911.32	2063.97	1547.86	1575.82	1841.05	-0.224152	0.0482002	0.999957	NUP58	13	25301524	25349800	+	10422	protein_coding	nucleoporin 58 [Source:HGNC Symbol;Acc:HGNC:20261]	-
ENSG00000264538	329.205	336.766	364.75	372.529	442.507	428.667	343.574	414.568	-0.270403	0.0483887	0.999957	SUZ12P1	17	30709299	30790908	+	3776	transcribed_unprocessed_pseudogene	SUZ12 pseudogene 1 [Source:HGNC Symbol;Acc:HGNC:32421]	-
ENSG00000133884	1131.58	1076.23	1095.27	957.532	889.29	1023.18	1101.03	956.666	0.202401	0.0485355	0.999957	DPF2	11	65333754	65353249	+	7715	protein_coding	double PHD fingers 2 [Source:HGNC Symbol;Acc:HGNC:9964]	Others
ENSG00000115365	1542.37	1722.38	1675.19	1868.26	1934.63	1804.86	1646.64	1869.25	-0.182959	0.0486273	0.999957	LANCL1	2	210431249	210477652	-	5254	protein_coding	LanC like 1 [Source:HGNC Symbol;Acc:HGNC:6508]	-
ENSG00000120658	214.031	239.388	109.63	149.761	144.296	103.772	187.683	132.61	0.502101	0.0487032	0.999957	ENOX1	13	43213518	43786908	-	3101	protein_coding	ecto-NOX disulfide-thiol exchanger 1 [Source:HGNC Symbol;Acc:HGNC:25474]	-
ENSG00000023909	322.486	368.211	324.791	279.865	297.143	255.067	338.496	277.358	0.287921	0.0488775	0.999957	GCLM	1	93885205	93909456	-	5420	protein_coding	glutamate-cysteine ligase modifier subunit [Source:HGNC Symbol;Acc:HGNC:4312]	-
ENSG00000196693	734.233	748.595	745.893	921.028	895.703	776.838	742.907	864.523	-0.218689	0.0488909	0.999957	ZNF33B	10	42574185	42638568	-	8307	protein_coding	zinc finger protein 33B [Source:HGNC Symbol;Acc:HGNC:13097]	zf-C2H2
ENSG00000127616	11221.8	10209.5	10143.3	9906.66	8434.36	9570.33	10524.9	9303.78	0.177842	0.0489503	0.999957	SMARCA4	19	10960825	11079426	+	15778	protein_coding	SWI/SNF related, matrix associated, actin dependent regulator of chromatin, subfamily a, member 4 [Source:HGNC Symbol;Acc:HGNC:11100]	-
ENSG00000116016	1132.54	1153.32	1063.51	1033.35	936.32	945.589	1116.46	971.752	0.199965	0.0489532	0.999957	EPAS1	2	46293667	46386703	+	7302	protein_coding	endothelial PAS domain protein 1 [Source:HGNC Symbol;Acc:HGNC:3374]	Others
ENSG00000164707	309.05	338.795	462.085	437.114	391.202	582.871	369.977	470.396	-0.347752	0.0490081	0.999957	SLC13A4	7	135681237	135729258	-	8015	protein_coding	solute carrier family 13 member 4 [Source:HGNC Symbol;Acc:HGNC:15827]	-
ENSG00000104331	1443.51	1529.65	1528.67	1633.33	1830.95	1659.39	1500.61	1707.89	-0.1864	0.0490201	0.999957	IMPAD1	8	56957933	56993844	-	7594	protein_coding	inositol monophosphatase domain containing 1 [Source:HGNC Symbol;Acc:HGNC:26019]	-
ENSG00000155011	382.953	376.326	419.053	448.346	489.537	464.551	392.777	467.478	-0.250858	0.0490244	0.999957	DKK2	4	106921802	107283806	-	4319	protein_coding	dickkopf WNT signaling pathway inhibitor 2 [Source:HGNC Symbol;Acc:HGNC:2892]	-
ENSG00000234745	0.959781	4.05742	1.02458	9.36004	7.48201	7.75868	2.01393	8.20024	-2.03302	0.0492775	0.999957	HLA-B	6	31269491	31357188	-	3051	protein_coding	major histocompatibility complex, class I, B [Source:HGNC Symbol;Acc:HGNC:4932]	-
ENSG00000168286	1007.77	1046.82	955.932	924.772	763.165	897.097	1003.51	861.678	0.219018	0.0493032	0.999957	THAP11	16	67842082	67844195	+	2114	protein_coding	THAP domain containing 11 [Source:HGNC Symbol;Acc:HGNC:23194]	THAP
ENSG00000175221	1317.78	1298.38	1284.82	1171.88	1182.16	1063.91	1300.33	1139.31	0.190922	0.0493468	0.999957	MED16	19	867630	893218	-	4222	protein_coding	mediator complex subunit 16 [Source:HGNC Symbol;Acc:HGNC:17556]	-
ENSG00000229320	83.501	96.3638	105.532	112.32	131.47	141.596	95.1321	128.462	-0.433686	0.049471	0.999957	KRT8P12	3	160565447	160569248	+	2047	transcribed_processed_pseudogene	keratin 8 pseudogene 12 [Source:HGNC Symbol;Acc:HGNC:28057]	-
ENSG00000211445	286.015	309.379	194.67	212.473	194.532	206.575	263.354	204.527	0.364703	0.0495221	0.999957	GPX3	5	151020438	151028993	+	3163	protein_coding	glutathione peroxidase 3 [Source:HGNC Symbol;Acc:HGNC:4555]	-
ENSG00000259356	0.959781	0	0	4.68002	5.34429	1.93967	0.319927	3.98799	-3.47536	0.0495384	0.999957	AC022710.1	15	100126106	100129743	+	1781	antisense	novel transcript, antisense to ADAMTS17	-
ENSG00000259792	5.75869	4.05742	2.04916	0	0	0.969835	3.95509	0.323278	3.48171	0.0495389	0.999957	AC104758.2	15	77993405	77995289	+	483	antisense	novel transcript, antisense to TBC1D2B	-
ENSG00000181264	203.474	244.46	254.096	273.313	282.179	315.196	234.01	290.229	-0.311581	0.0496019	0.999957	TMEM136	11	120325129	120333682	+	4468	protein_coding	transmembrane protein 136 [Source:HGNC Symbol;Acc:HGNC:28280]	-
ENSG00000268496	0	1.01436	0	1.87201	4.27543	5.81901	0.338119	3.98882	-3.47585	0.0496852	0.999957	AC245884.9	19	54434183	54434665	+	483	sense_intronic	novel transcript, sense intronic to TTYH1	-
ENSG00000188687	20.1554	27.3876	12.2949	39.3122	53.4429	20.3665	19.946	37.7072	-0.914615	0.0497122	0.999957	SLC4A5	2	74216242	74343414	-	8025	protein_coding	solute carrier family 4 member 5 [Source:HGNC Symbol;Acc:HGNC:18168]	-
ENSG00000065978	20546	18669.2	19119.7	18406.5	13536	18208.6	19445	16717.1	0.218013	0.0499441	0.999957	YBX1	1	42682427	42702349	+	1930	protein_coding	Y-box binding protein 1 [Source:HGNC Symbol;Acc:HGNC:8014]	CSD

## Sheet: SFPQ△701-707 DEG
gene_id	sample8	sample9	sample3	sample4	sample5	sample1	group3	group1	log2FoldChange	pvalue	padj	gene_name	gene_chr	gene_start	gene_end	gene_strand	gene_length	gene_biotype	gene_description	tf_family
ENSG00000116560	19822.9	18121.1	16206.7	13391.4	13500.4	11256.4	18050.2	12716.1	0.505408	3.00812e-06	0.0949391	SFPQ	1	35176378	35193148	-	7426	protein_coding	splicing factor proline and glutamine rich [Source:HGNC Symbol;Acc:HGNC:10774]	-
ENSG00000113369	1386.34	1322.53	1291.44	966.57	1098.02	853.18	1333.44	972.59	0.455988	0.000113378	0.999794	ARRDC3	5	91368724	91383359	-	4934	protein_coding	arrestin domain containing 3 [Source:HGNC Symbol;Acc:HGNC:29263]	-
ENSG00000241494	30.3506	113.388	98.7695	18.3759	35.8969	23.8585	80.8362	26.0437	1.63893	0.000118756	0.999794	AL355032.1	14	101677943	101678380	+	438	processed_pseudogene	ribosomal protein L26-like 1 (RPL26L1) pseudogene	-
ENSG00000274276	337.773	544.866	488.537	281.151	225.939	340.699	457.059	282.596	0.691941	0.000284457	0.999794	CBSL	21	6444869	6468040	-	4004	protein_coding	cystathionine-beta-synthase like [Source:HGNC Symbol;Acc:HGNC:51829]	-
ENSG00000151366	283.925	269.925	330.294	192.028	201.656	193.731	294.714	195.805	0.589651	0.000293213	0.999794	NDUFC2	11	78068304	78080219	-	2652	protein_coding	NADH:ubiquinone oxidoreductase subunit C2 [Source:HGNC Symbol;Acc:HGNC:7706]	-
ENSG00000210191	3.91621	5.01719	3.18611	18.3759	9.50211	43.8996	4.03984	23.9259	-2.56719	0.000438338	0.999794	MT-TL2	MT	12266	12336	+	71	Mt_tRNA	mitochondrially encoded tRNA leucine 2 (CUN) [Source:HGNC Symbol;Acc:HGNC:7491]	-
ENSG00000181588	1696.7	1408.83	1385.96	2241.85	1696.65	2181.62	1497.16	2040.04	-0.446576	0.000532933	0.999794	MEX3D	19	1554669	1568058	-	2850	protein_coding	mex-3 RNA binding family member D [Source:HGNC Symbol;Acc:HGNC:16734]	-
ENSG00000138741	7.83241	12.0412	11.6824	26.645	34.8411	32.4476	10.5187	31.3112	-1.57473	0.00143349	0.999794	TRPC3	4	121879027	121951754	-	4358	protein_coding	transient receptor potential cation channel subfamily C member 3 [Source:HGNC Symbol;Acc:HGNC:12335]	-
ENSG00000177954	9736.67	10140.7	10823.2	7933.78	7161.42	9220.83	10233.5	8105.34	0.336256	0.00177417	0.999794	RPS27	1	153990755	153992155	+	1035	protein_coding	ribosomal protein S27 [Source:HGNC Symbol;Acc:HGNC:10416]	-
ENSG00000210195	76.366	47.1616	41.4195	15.6195	32.7295	21.9498	54.9824	23.4329	1.24094	0.00184368	0.999794	MT-TT	MT	15888	15953	+	66	Mt_tRNA	mitochondrially encoded tRNA threonine [Source:HGNC Symbol;Acc:HGNC:7499]	-
ENSG00000141570	471.903	433.485	469.421	619.266	526.839	709.075	458.27	618.393	-0.433224	0.00193883	0.999794	CBX8	17	79792132	79801683	-	4164	protein_coding	chromobox 8 [Source:HGNC Symbol;Acc:HGNC:15962]	-
ENSG00000172059	319.171	330.131	396.14	228.779	263.947	253.854	348.481	248.86	0.48589	0.00197206	0.999794	KLF11	2	10042849	10054836	+	4589	protein_coding	Kruppel like factor 11 [Source:HGNC Symbol;Acc:HGNC:11811]	zf-C2H2
ENSG00000247092	98.8842	72.2475	91.3353	127.712	130.918	171.781	87.489	143.47	-0.713937	0.00202149	0.999794	SNHG10	14	95532297	95534872	-	1945	antisense	small nucleolar RNA host gene 10 [Source:HGNC Symbol;Acc:HGNC:27510]	-
ENSG00000272325	208.538	168.577	106.204	274.719	176.317	391.279	161.106	280.772	-0.801106	0.0021982	0.999794	NUDT3	6	34279679	34392674	-	9905	protein_coding	nudix hydrolase 3 [Source:HGNC Symbol;Acc:HGNC:8050]	-
ENSG00000070081	373.998	416.427	423.753	286.663	337.853	253.854	404.726	292.79	0.468281	0.00225864	0.999794	NUCB2	11	17208153	17349980	+	9025	protein_coding	nucleobindin 2 [Source:HGNC Symbol;Acc:HGNC:8044]	-
ENSG00000210164	76.366	29.0997	77.5288	97.392	122.472	129.79	60.9982	116.551	-0.934456	0.00252795	0.999794	MT-TG	MT	9991	10058	+	68	Mt_tRNA	mitochondrially encoded tRNA glycine [Source:HGNC Symbol;Acc:HGNC:7486]	-
ENSG00000166337	200.706	189.65	134.879	274.719	197.433	355.014	175.078	275.722	-0.655397	0.00273898	0.999794	TAF10	11	6606296	6612667	-	6103	protein_coding	TATA-box binding protein associated factor 10 [Source:HGNC Symbol;Acc:HGNC:11543]	-
ENSG00000177283	46.0154	33.1134	50.9778	79.0162	72.8495	86.8449	43.3689	79.5702	-0.877863	0.00278447	0.999794	FZD8	10	35638249	35642278	-	4030	protein_coding	frizzled class receptor 8 [Source:HGNC Symbol;Acc:HGNC:4046]	-
ENSG00000167487	197.768	175.602	203.911	246.236	278.728	283.439	192.427	269.468	-0.485521	0.00336953	0.999794	KLHL26	19	18636965	18671714	+	4797	protein_coding	kelch like family member 26 [Source:HGNC Symbol;Acc:HGNC:25623]	-
ENSG00000112936	3879.98	3721.75	3949.72	3172.59	3300.4	3177	3850.48	3216.66	0.259528	0.0034717	0.999794	C7	5	40909252	40982939	+	5223	protein_coding	complement C7 [Source:HGNC Symbol;Acc:HGNC:1346]	-
ENSG00000188219	0.979051	5.01719	11.6824	0	0	0	5.89289	0	5.03358	0.00355501	0.999794	POTEE	2	131218067	131265278	+	4192	protein_coding	POTE ankyrin domain family member E [Source:HGNC Symbol;Acc:HGNC:33895]	-
ENSG00000108106	3785.01	3547.15	3016.19	4552.62	3763.89	4892.9	3449.45	4403.14	-0.352202	0.00358939	0.999794	UBE2S	19	55399745	55407777	-	2788	protein_coding	ubiquitin conjugating enzyme E2 S [Source:HGNC Symbol;Acc:HGNC:17895]	-
ENSG00000198712	85815.8	89444.4	101349	65797.5	87362.4	61270.5	92203.1	71476.8	0.367352	0.00370751	0.999794	MT-CO2	MT	7586	8269	+	684	protein_coding	mitochondrially encoded cytochrome c oxidase II [Source:HGNC Symbol;Acc:HGNC:7421]	-
ENSG00000105556	367.144	389.334	363.217	475.016	460.324	529.659	373.232	488.333	-0.388057	0.00372808	0.999794	MIER2	19	301444	344815	-	7939	protein_coding	MIER family member 2 [Source:HGNC Symbol;Acc:HGNC:29210]	-
ENSG00000240376	393.579	407.396	357.907	330.765	269.226	141.242	386.294	247.078	0.644734	0.00375893	0.999794	AC010343.1	5	33162179	33162807	+	629	processed_pseudogene	ribosomal protein S8 (RPS8) pseudogene	-
ENSG00000125458	266.302	193.663	121.072	347.304	225.939	367.421	193.679	313.555	-0.694455	0.00389	0.999794	NT5C	17	75130225	75131795	-	1571	protein_coding	5', 3'-nucleotidase, cytosolic [Source:HGNC Symbol;Acc:HGNC:17144]	-
ENSG00000244257	18.602	107.368	26.551	11.9443	7.39053	27.6759	50.8402	15.6702	1.69347	0.00404524	0.999794	PKD1P1	16	16310341	16334190	+	6805	unprocessed_pseudogene	polycystin 1, transient receptor potential channel interacting pseudogene 1 [Source:HGNC Symbol;Acc:HGNC:30065]	-
ENSG00000012223	36.2249	34.1169	41.4195	11.0255	19.0042	17.1781	37.2538	15.7359	1.24885	0.00407197	0.999794	LTF	3	46435645	46485234	-	4247	protein_coding	lactotransferrin [Source:HGNC Symbol;Acc:HGNC:6720]	-
ENSG00000111261	506.17	510.75	514.026	417.132	383.252	386.508	510.315	395.63	0.36667	0.00416984	0.999794	MANSC1	12	12326056	12350541	-	6015	protein_coding	MANSC domain containing 1 [Source:HGNC Symbol;Acc:HGNC:25505]	-
ENSG00000138613	272.176	237.815	288.874	186.515	207.991	177.507	266.288	190.671	0.482685	0.00417849	0.999794	APH1B	15	63276018	63309126	+	5494	protein_coding	aph-1 homolog B, gamma-secretase subunit [Source:HGNC Symbol;Acc:HGNC:24080]	-
ENSG00000244313	338.752	392.344	387.644	276.557	226.995	311.115	372.913	271.555	0.455663	0.00438645	0.999794	AC024293.1	11	46428653	46429150	-	498	processed_pseudogene	ribosomal protein S10 (RPS10) pseudogene	-
ENSG00000145781	272.176	290.997	304.805	203.972	230.162	200.411	289.326	211.515	0.452728	0.00445097	0.999794	COMMD10	5	116084991	116412762	+	2464	protein_coding	COMM domain containing 10 [Source:HGNC Symbol;Acc:HGNC:30201]	-
ENSG00000117477	186.999	209.718	215.594	136.9	156.257	133.608	204.104	142.255	0.521787	0.00447813	0.999794	CCDC181	1	169394870	169460669	-	3961	protein_coding	coiled-coil domain containing 181 [Source:HGNC Symbol;Acc:HGNC:28051]	-
ENSG00000203993	297.632	261.897	245.331	359.248	342.076	379.827	268.287	360.384	-0.425364	0.00459194	0.999794	ARRDC1-AS1	9	137615332	137618906	-	2387	antisense	ARRDC1 antisense RNA 1 [Source:HGNC Symbol;Acc:HGNC:23395]	-
ENSG00000176101	602.117	544.866	390.83	691.851	610.246	815.961	512.604	706.019	-0.461457	0.00468899	0.999794	SSNA1	9	137188647	137190370	+	1183	protein_coding	SS nuclear autoantigen 1 [Source:HGNC Symbol;Acc:HGNC:11321]	-
ENSG00000155846	62.6593	47.1616	52.0399	92.7981	88.6863	90.6623	53.9536	90.7156	-0.748995	0.00471498	0.999794	PPARGC1B	5	149730298	149855022	+	12889	protein_coding	PPARG coactivator 1 beta [Source:HGNC Symbol;Acc:HGNC:30022]	-
ENSG00000210184	2.93715	8.0275	3.18611	8.26913	14.7811	37.2193	4.71692	20.0898	-2.089	0.00538171	0.999794	MT-TS2	MT	12207	12265	+	59	Mt_tRNA	mitochondrially encoded tRNA serine 2 (AGU/C) [Source:HGNC Symbol;Acc:HGNC:7498]	-
ENSG00000209082	355.396	314.076	505.53	247.155	346.299	170.827	391.667	254.76	0.62174	0.00548891	0.999794	MT-TL1	MT	3230	3304	+	75	Mt_tRNA	mitochondrially encoded tRNA leucine 1 (UUA/G) [Source:HGNC Symbol;Acc:HGNC:7490]	-
ENSG00000132522	78.3241	68.2337	61.5982	103.824	68.6263	224.27	69.3854	132.24	-0.931568	0.00560972	0.999794	GPS2	17	7311324	7315564	-	3089	protein_coding	G protein pathway suppressor 2 [Source:HGNC Symbol;Acc:HGNC:4550]	-
ENSG00000223749	18.602	21.0722	16.9926	34.9141	49.6221	39.1279	18.8889	41.2214	-1.12189	0.00567794	0.999794	MIR503HG	X	134543337	134546632	-	1678	lincRNA	MIR503 host gene [Source:HGNC Symbol;Acc:HGNC:28258]	-
ENSG00000106133	50.9107	49.1684	32.9232	53.29	97.1327	96.3883	44.3341	82.2703	-0.886805	0.00573409	0.999794	NSUN5P2	7	72947581	72954790	-	2576	transcribed_unprocessed_pseudogene	NOP2/Sun RNA methyltransferase family member 5 pseudogene 2 [Source:HGNC Symbol;Acc:HGNC:16609]	-
ENSG00000198727	52729.8	52106.5	58579.9	42469.4	50908.1	39231	54472	44202.8	0.301394	0.0058031	0.999794	MT-CYB	MT	14747	15887	+	1141	protein_coding	mitochondrially encoded cytochrome b [Source:HGNC Symbol;Acc:HGNC:7427]	-
ENSG00000196873	78.3241	57.1959	71.1565	81.7726	130.918	129.79	68.8922	114.16	-0.726242	0.00616878	0.999794	CBWD3	9	68232003	68300015	+	12319	protein_coding	COBW domain containing 3 [Source:HGNC Symbol;Acc:HGNC:18519]	-
ENSG00000227063	234.972	148.509	251.703	167.22	123.527	124.064	211.728	138.271	0.612474	0.00620429	0.999794	RPL41P1	20	21755270	21755350	+	81	processed_pseudogene	ribosomal protein L41 pseudogene 1 [Source:HGNC Symbol;Acc:HGNC:10356]	-
ENSG00000120049	63.6383	59.2028	81.7769	101.986	83.4074	164.146	68.206	116.513	-0.775856	0.00626375	0.999794	KCNIP2	10	101825974	101843920	-	3397	protein_coding	potassium voltage-gated channel interacting protein 2 [Source:HGNC Symbol;Acc:HGNC:15522]	-
ENSG00000187013	12.7277	12.0412	4.24815	31.239	20.06	30.5389	9.67236	27.2793	-1.49102	0.00647115	0.999794	C17orf82	17	61411751	61413280	+	1530	lincRNA	chromosome 17 open reading frame 82 [Source:HGNC Symbol;Acc:HGNC:32699]	-
ENSG00000229413	15.6648	9.03094	5.31019	22.9698	10.5579	64.8951	10.002	32.8076	-1.71099	0.00669503	0.999794	AC018638.1	7	128653690	128654019	-	330	processed_pseudogene	novel pseudogene	-
ENSG00000122490	621.698	636.179	540.577	746.06	695.765	848.408	599.485	763.411	-0.348734	0.00671567	0.999794	PQLC1	18	79902420	79951664	-	5225	protein_coding	PQ loop repeat containing 1 [Source:HGNC Symbol;Acc:HGNC:26188]	-
ENSG00000126456	363.228	383.313	341.976	500.742	373.75	630.819	362.839	501.77	-0.468655	0.0067398	0.999794	IRF3	19	49659569	49665875	-	3794	protein_coding	interferon regulatory factor 3 [Source:HGNC Symbol;Acc:HGNC:6118]	IRF
ENSG00000186468	3717.46	3913.41	4961.84	3201.99	3093.46	3704.75	4197.57	3333.4	0.332339	0.00683647	0.999794	RPS23	5	82273358	82278577	-	4204	protein_coding	ribosomal protein S23 [Source:HGNC Symbol;Acc:HGNC:10410]	-
ENSG00000198888	61425.7	55792.1	63350.6	48087.8	56406.6	37050.3	60189.5	47181.6	0.351301	0.00683941	0.999794	MT-ND1	MT	3307	4262	+	956	protein_coding	mitochondrially encoded NADH:ubiquinone oxidoreductase core subunit 1 [Source:HGNC Symbol;Acc:HGNC:7455]	-
ENSG00000205572	161.543	101.347	67.9704	280.232	121.416	177.507	110.287	193.052	-0.80765	0.00727206	0.999794	SERF1B	5	70025247	70043113	+	3051	protein_coding	small EDRK-rich factor 1B [Source:HGNC Symbol;Acc:HGNC:10756]	-
ENSG00000233264	85.1775	82.2819	24.4269	31.239	36.9526	18.1325	63.9621	28.7747	1.15803	0.00729274	0.999794	AC006042.3	7	7980312	7982228	+	1469	processed_pseudogene	peptidylprolyl isomerase (cyclophilin)-like 4 (PPIL4) pseudogene	-
ENSG00000161956	485.61	497.705	379.148	613.754	486.719	755.837	454.154	618.77	-0.446471	0.00733113	0.999794	SENP3	17	7561875	7571969	+	3668	protein_coding	SUMO specific peptidase 3 [Source:HGNC Symbol;Acc:HGNC:17862]	-
ENSG00000285095	18.602	13.0447	12.7445	2.75638	2.11158	5.72604	14.797	3.53133	2.06048	0.00758003	0.999794	AC025887.2	18	32470288	32745567	+	5012	antisense	novel transcript	-
ENSG00000205670	60.7012	17.0584	6.37223	7.35034	9.50211	6.68038	28.044	7.84428	1.84585	0.00760532	0.999794	SMIM11A	21	34375480	34407866	+	4200	protein_coding	small integral membrane protein 11A [Source:HGNC Symbol;Acc:HGNC:1293]	-
ENSG00000224324	0.979051	4.01375	5.31019	11.9443	19.0042	13.3608	3.43433	14.7698	-2.11335	0.00780678	0.999794	THAP5P1	7	158623188	158623449	-	262	processed_pseudogene	THAP domain containing 5 pseudogene 1 [Source:HGNC Symbol;Acc:HGNC:22340]	-
ENSG00000198517	128.256	120.412	97.7075	176.408	136.197	203.274	115.459	171.96	-0.57521	0.00800793	0.999794	MAFK	7	1530714	1543043	+	4458	protein_coding	MAF bZIP transcription factor K [Source:HGNC Symbol;Acc:HGNC:6782]	TF_bZIP
ENSG00000256712	4.89526	10.0344	4.24815	0	0	0.95434	6.39259	0.318113	4.19554	0.00827561	0.999794	AC134349.1	12	11166090	11171353	-	385	sense_intronic	novel transcript	-
ENSG00000103266	692.189	513.76	485.351	837.939	559.569	960.066	563.767	785.858	-0.479504	0.0082793	0.999794	STUB1	16	680224	682870	+	2316	protein_coding	STIP1 homology and U-box containing protein 1 [Source:HGNC Symbol;Acc:HGNC:11427]	-
ENSG00000196369	108.675	113.388	131.693	161.708	143.587	219.498	117.919	174.931	-0.571301	0.00834475	0.999794	SRGAP2B	1	144887265	145095528	-	7230	protein_coding	SLIT-ROBO Rho GTPase activating protein 2B [Source:HGNC Symbol;Acc:HGNC:35237]	-
ENSG00000198886	114709	109496	144327	94684.3	113072	84671.9	122844	97476.1	0.333709	0.00838989	0.999794	MT-ND4	MT	10760	12137	+	1378	protein_coding	mitochondrially encoded NADH:ubiquinone oxidoreductase core subunit 4 [Source:HGNC Symbol;Acc:HGNC:7459]	-
ENSG00000250451	0	0	0	11.0255	1.05579	2.86302	0	4.98144	-4.74701	0.00841948	0.999794	HOXC-AS1	12	53999022	54000010	-	592	antisense	HOXC cluster antisense RNA 1 [Source:HGNC Symbol;Acc:HGNC:43749]	-
ENSG00000109099	468.966	452.55	572.438	363.842	392.754	397.005	497.985	384.534	0.372649	0.00847633	0.999794	PMP22	17	15229777	15265357	-	3222	protein_coding	peripheral myelin protein 22 [Source:HGNC Symbol;Acc:HGNC:9118]	-
ENSG00000213672	612.886	605.073	580.935	785.568	716.881	721.481	599.631	741.31	-0.306181	0.00862767	0.999794	NCKIPSD	3	48673844	48686364	-	3431	protein_coding	NCK interacting protein with SH3 domain [Source:HGNC Symbol;Acc:HGNC:15486]	-
ENSG00000174939	184.062	158.543	186.919	232.455	187.931	375.056	176.508	265.147	-0.588514	0.00877089	0.999794	ASPHD1	16	29900375	29919864	+	2312	protein_coding	aspartate beta-hydroxylase domain containing 1 [Source:HGNC Symbol;Acc:HGNC:27380]	-
ENSG00000254612	140.004	138.474	279.316	113.012	124.583	112.612	185.932	116.736	0.670197	0.00891565	0.999794	AP001000.1	11	127940913	127941654	-	742	processed_pseudogene	similar to DnaJ (Hsp40) homolog, subfamily B, member 6 pseudogene	-
ENSG00000241343	327.982	354.213	271.882	237.049	253.39	221.407	318.026	237.282	0.42401	0.00894426	0.999794	RPL36A	X	101390824	101396154	+	3964	protein_coding	ribosomal protein L36a [Source:HGNC Symbol;Acc:HGNC:10359]	-
ENSG00000105379	124.34	104.357	94.5214	156.195	138.308	181.325	107.739	158.609	-0.55771	0.00894671	0.999794	ETFB	19	51345169	51366418	-	6526	protein_coding	electron transfer flavoprotein subunit beta [Source:HGNC Symbol;Acc:HGNC:3482]	-
ENSG00000276710	300.569	331.134	231.524	425.401	312.514	454.266	287.742	397.394	-0.466197	0.00916715	0.999794	CSPG4P10	15	82459472	82477258	+	7178	transcribed_unprocessed_pseudogene	chondroitin sulfate proteoglycan 4 pseudogene 10 [Source:HGNC Symbol;Acc:HGNC:48361]	-
ENSG00000080947	309.38	349.196	355.783	436.427	388.531	496.257	338.12	440.405	-0.382578	0.00934412	0.999794	CROCCP3	1	16467436	16499257	-	6813	transcribed_unprocessed_pseudogene	ciliary rootlet coiled-coil, rootletin pseudogene 3 [Source:HGNC Symbol;Acc:HGNC:29405]	-
ENSG00000188611	105.738	98.3369	122.134	74.4222	72.8495	63.9408	108.736	70.4042	0.626439	0.00943033	0.999794	ASAH2	10	50182778	50248610	-	6985	protein_coding	N-acylsphingosine amidohydrolase 2 [Source:HGNC Symbol;Acc:HGNC:18860]	-
ENSG00000236829	19.581	22.0756	27.613	44.102	42.2316	49.6257	23.0899	45.3198	-0.976335	0.00958573	0.999794	Z97634.1	16	382097	392960	+	2291	transcribed_processed_pseudogene	uncharacterized LOC100134368 [Source:NCBI gene;Acc:100134368]	-
ENSG00000279838	35.2459	56.1925	37.1713	25.7262	19.0042	17.1781	42.8699	20.6362	1.05214	0.00967594	0.999794	AL356273.3	1	185292384	185294372	-	1989	TEC	TEC	-
ENSG00000281133	0	0	0	1.83759	4.22316	7.63472	0	4.56515	-4.61187	0.00974943	0.999794	AL355480.3	1	45580892	45580996	-	96	pseudogene		-
ENSG00000121481	602.117	630.159	710.503	513.605	555.345	472.398	647.593	513.783	0.33409	0.00986275	0.999794	RNF2	1	185045364	185102608	+	4073	protein_coding	ring finger protein 2 [Source:HGNC Symbol;Acc:HGNC:10061]	-
ENSG00000113790	115.528	131.45	137.003	183.759	167.871	188.005	127.994	179.878	-0.492626	0.00994583	0.999794	EHHADH	3	185190624	185281990	-	4700	protein_coding	enoyl-CoA hydratase and 3-hydroxyacyl CoA dehydrogenase [Source:HGNC Symbol;Acc:HGNC:3247]	-
ENSG00000100129	4814.98	4675.01	5487.55	4039.93	4603.24	3679.93	4992.51	4107.7	0.281531	0.010759	0.999794	EIF3L	22	37848868	37889407	+	4296	protein_coding	eukaryotic translation initiation factor 3 subunit L [Source:HGNC Symbol;Acc:HGNC:18138]	-
ENSG00000251102	19.581	35.1203	30.7991	17.4571	3.16737	10.4977	28.5001	10.3741	1.44044	0.0108704	0.999794	CTBP2P4	5	98576341	98577260	+	920	processed_pseudogene	C-terminal binding protein 2 pseudogene 4 [Source:HGNC Symbol;Acc:HGNC:45196]	-
ENSG00000067715	1810.27	1630.59	1876.62	1467.31	1573.13	1356.12	1772.49	1465.52	0.274559	0.0108884	0.999794	SYT1	12	78863993	79452008	+	6494	protein_coding	synaptotagmin 1 [Source:HGNC Symbol;Acc:HGNC:11509]	-
ENSG00000198899	69162.2	66266	75412.1	54495.4	65559.3	56576.1	70280.1	58876.9	0.255425	0.0110531	0.999794	MT-ATP6	MT	8527	9207	+	681	protein_coding	mitochondrially encoded ATP synthase membrane subunit 6 [Source:HGNC Symbol;Acc:HGNC:7414]	-
ENSG00000143811	402.39	349.196	372.775	463.99	434.985	546.837	374.787	481.938	-0.36318	0.0110586	0.999794	PYCR2	1	225919877	225924340	-	3602	protein_coding	pyrroline-5-carboxylate reductase 2 [Source:HGNC Symbol;Acc:HGNC:30262]	-
ENSG00000120256	22.5182	32.11	16.9926	58.8027	31.6737	54.3974	23.8736	48.2913	-1.01794	0.0112091	0.999794	LRP11	6	149818798	149864026	-	5652	protein_coding	LDL receptor related protein 11 [Source:HGNC Symbol;Acc:HGNC:16936]	-
ENSG00000198763	58964.4	57262.2	57566.7	45961.7	56269.4	36028.2	57931.1	46086.4	0.330015	0.0115144	0.999794	MT-ND2	MT	4470	5511	+	1042	protein_coding	mitochondrially encoded NADH:ubiquinone oxidoreductase core subunit 2 [Source:HGNC Symbol;Acc:HGNC:7456]	-
ENSG00000205155	57.764	33.1134	19.1167	79.935	33.7853	118.338	36.6647	77.3528	-1.07601	0.0116155	0.999794	PSENEN	19	35745114	35747519	+	1845	protein_coding	presenilin enhancer, gamma-secretase subunit [Source:HGNC Symbol;Acc:HGNC:30100]	-
ENSG00000198556	523.793	507.739	556.508	642.236	721.104	613.641	529.347	658.994	-0.315622	0.0116388	0.999794	ZNF789	7	99472841	99503650	+	6683	protein_coding	zinc finger protein 789 [Source:HGNC Symbol;Acc:HGNC:27801]	zf-C2H2
ENSG00000244300	504.211	510.75	442.87	577.002	575.405	688.079	485.944	613.495	-0.33606	0.0117788	0.999794	GATA2-AS1	3	128489212	128502348	+	2283	antisense	GATA2 antisense RNA 1 [Source:HGNC Symbol;Acc:HGNC:51108]	-
ENSG00000091592	472.882	371.272	372.775	523.712	452.934	621.275	405.643	532.64	-0.393127	0.0118031	0.999794	NLRP1	17	5499427	5619424	-	12808	protein_coding	NLR family pyrin domain containing 1 [Source:HGNC Symbol;Acc:HGNC:14374]	-
ENSG00000125691	9786.6	9371.1	10243.4	8658.7	8584.63	7919.11	9800.35	8387.48	0.224585	0.0120785	0.999794	RPL23	17	38847865	38853843	-	5979	protein_coding	ribosomal protein L23 [Source:HGNC Symbol;Acc:HGNC:10316]	-
ENSG00000198938	99248.4	85109.6	93654.8	80811.5	83339.8	66391.5	92670.9	76847.6	0.270122	0.0121342	0.999794	MT-CO3	MT	9207	9990	+	784	protein_coding	mitochondrially encoded cytochrome c oxidase III [Source:HGNC Symbol;Acc:HGNC:7422]	-
ENSG00000247077	1139.62	1130.87	966.455	1330.41	1191.99	1458.23	1078.98	1326.88	-0.298413	0.012235	0.999794	PGAM5	12	132710819	132722734	+	3952	protein_coding	PGAM family member 5, mitochondrial serine/threonine protein phosphatase [Source:HGNC Symbol;Acc:HGNC:28763]	-
ENSG00000160877	1655.58	1665.71	1460.3	2008.48	1727.27	2054.69	1593.86	1930.15	-0.276332	0.0123728	0.999794	NACC1	19	13118103	13141141	+	4474	protein_coding	nucleus accumbens associated 1 [Source:HGNC Symbol;Acc:HGNC:20967]	-
ENSG00000141551	2929.32	2782.53	2527.65	3285.6	2981.55	3688.52	2746.5	3318.56	-0.273002	0.0124325	0.999794	CSNK1D	17	82239023	82273731	-	11024	protein_coding	casein kinase 1 delta [Source:HGNC Symbol;Acc:HGNC:2452]	-
ENSG00000197562	386.725	407.396	351.535	474.097	450.822	527.75	381.885	484.223	-0.342549	0.0125433	0.999794	RAB40C	16	589357	629272	+	4180	protein_coding	RAB40C, member RAS oncogene family [Source:HGNC Symbol;Acc:HGNC:18285]	-
ENSG00000280424	1.9581	2.00687	0	5.51276	12.6695	9.5434	1.32166	9.24188	-2.78091	0.012757	0.999794	BX537318.2	22	46006616	46010777	+	4162	TEC	dynein heavy chain -like pseudogene [Source:NCBI gene;Acc:730668]	-
ENSG00000230894	8.81146	11.0378	6.37223	0.918793	2.11158	0.95434	8.7405	1.32824	2.74123	0.0129491	0.999794	AL133284.1	9	116568449	116586328	+	4996	antisense	novel transcript	-
ENSG00000157881	465.049	459.574	400.388	539.331	555.345	559.243	441.671	551.307	-0.319167	0.0130111	0.999794	PANK4	1	2508533	2526628	-	5107	protein_coding	pantothenate kinase 4 [Source:HGNC Symbol;Acc:HGNC:19366]	-
ENSG00000215908	1397.11	1346.61	1168.24	1543.57	1462.27	1784.62	1303.99	1596.82	-0.292207	0.0130143	0.999794	CROCCP2	1	16618253	16657232	-	5606	transcribed_unprocessed_pseudogene	ciliary rootlet coiled-coil, rootletin pseudogene 2 [Source:HGNC Symbol;Acc:HGNC:28170]	-
ENSG00000111786	1406.9	1327.55	1081.15	1682.31	1227.88	2156.81	1271.87	1689	-0.409406	0.0132061	0.999794	SRSF9	12	120461668	120469793	-	3744	protein_coding	serine and arginine rich splicing factor 9 [Source:HGNC Symbol;Acc:HGNC:10791]	-
ENSG00000130643	186.02	114.392	89.2112	214.997	135.141	271.033	129.874	207.057	-0.672599	0.0132169	0.999794	CALY	10	133324072	133336935	-	3010	protein_coding	calcyon neuron specific vesicular protein [Source:HGNC Symbol;Acc:HGNC:17938]	-
ENSG00000261584	0	2.00687	1.06204	0.918793	19.0042	8.58906	1.02297	9.50402	-3.21469	0.0132296	0.999794	AL513548.1	6	26686241	26687964	+	1724	lincRNA	novel transcript	-
ENSG00000170748	45.0364	43.1478	28.675	13.7819	19.0042	23.8585	38.9531	18.8815	1.04866	0.0135091	0.999794	RBMXL2	11	7089027	7090900	+	1874	protein_coding	RBMX like 2 [Source:HGNC Symbol;Acc:HGNC:17886]	-
ENSG00000151332	304.485	292	303.743	229.698	258.668	193.731	300.076	227.366	0.401732	0.0137183	0.999794	MBIP	14	36298558	36320676	-	3468	protein_coding	MAP3K12 binding inhibitory protein 1 [Source:HGNC Symbol;Acc:HGNC:20427]	-
ENSG00000183048	169.376	177.608	126.383	212.241	198.488	247.174	157.789	219.301	-0.474161	0.013759	0.999794	SLC25A10	17	81712236	81721016	+	2621	protein_coding	solute carrier family 25 member 10 [Source:HGNC Symbol;Acc:HGNC:10980]	-
ENSG00000185347	343.647	363.244	289.936	402.431	413.87	464.764	332.276	427.021	-0.361252	0.0138035	0.999794	TEDC1	14	105489855	105499575	+	6698	protein_coding	tubulin epsilon and delta complex 1 [Source:HGNC Symbol;Acc:HGNC:20127]	-
ENSG00000117036	592.326	601.059	823.079	898.579	768.615	910.44	672.155	859.212	-0.355434	0.0139379	0.999794	ETV3	1	157121191	157138474	-	6707	protein_coding	ETS variant 3 [Source:HGNC Symbol;Acc:HGNC:3492]	ETS
ENSG00000177181	361.27	395.354	434.374	294.932	306.179	329.247	396.999	310.12	0.355732	0.0139819	0.999794	RIMKLA	1	42380795	42422578	+	8981	protein_coding	ribosomal modification protein rimK like family member A [Source:HGNC Symbol;Acc:HGNC:28725]	-
ENSG00000232815	140.004	137.471	118.948	192.028	160.48	198.503	132.141	183.67	-0.475548	0.014026	0.999794	DUX4L50	9	63817748	63818462	-	715	unprocessed_pseudogene	double homeobox 4 like 50 (pseudogene) [Source:HGNC Symbol;Acc:HGNC:51788]	-
ENSG00000169592	816.529	691.368	578.811	913.28	715.825	1127.08	695.569	918.727	-0.401548	0.0144538	0.999794	INO80E	16	29995294	30005793	+	6076	protein_coding	INO80 complex subunit E [Source:HGNC Symbol;Acc:HGNC:26905]	-
ENSG00000184524	281.967	222.763	198.601	353.735	232.274	407.503	234.444	331.171	-0.499016	0.0145014	0.999794	CEND1	11	787104	790123	-	1649	protein_coding	cell cycle exit and neuronal differentiation 1 [Source:HGNC Symbol;Acc:HGNC:24153]	-
ENSG00000204060	123.36	144.495	104.08	164.464	150.978	221.407	123.978	178.95	-0.529508	0.0145728	0.999794	FOXO6	1	41361922	41383590	+	2398	protein_coding	forkhead box O6 [Source:HGNC Symbol;Acc:HGNC:24814]	Fork
ENSG00000147912	155.669	150.516	152.933	191.109	221.716	208.046	153.039	206.957	-0.43431	0.0145763	0.999794	FBXO10	9	37510892	37576349	-	5997	protein_coding	F-box protein 10 [Source:HGNC Symbol;Acc:HGNC:13589]	-
ENSG00000229119	139.025	150.516	189.043	109.336	133.03	83.9819	159.528	108.783	0.553737	0.0147001	0.999794	AC026403.1	5	166382305	166382599	+	295	processed_pseudogene	60S acidic ribosomal protein (RPLP0) pseudogene	-
ENSG00000102871	142.942	162.557	140.189	202.134	168.926	250.991	148.562	207.351	-0.482252	0.0148812	0.999794	TRADD	16	67154180	67160298	-	2567	protein_coding	TNFRSF1A associated via death domain [Source:HGNC Symbol;Acc:HGNC:12030]	-
ENSG00000004777	397.495	498.708	361.093	537.494	476.161	620.321	419.099	544.659	-0.378252	0.0149761	0.999794	ARHGAP33	19	35774532	35788822	+	5260	protein_coding	Rho GTPase activating protein 33 [Source:HGNC Symbol;Acc:HGNC:23085]	-
ENSG00000164252	649.111	531.822	611.734	489.717	513.114	420.864	597.556	474.565	0.333032	0.014985	0.999794	AGGF1	5	77029251	77065234	+	5051	protein_coding	angiogenic factor with G-patch and FHA domains 1 [Source:HGNC Symbol;Acc:HGNC:24684]	-
ENSG00000155090	759.744	667.286	795.466	525.549	652.478	606.006	740.832	594.678	0.317749	0.0151048	0.999794	KLF10	8	102648779	102655902	-	4003	protein_coding	Kruppel like factor 10 [Source:HGNC Symbol;Acc:HGNC:11810]	zf-C2H2
ENSG00000175602	781.283	726.489	553.322	852.64	768.615	1035.46	687.031	885.571	-0.366014	0.0151756	0.999794	CCDC85B	11	65890112	65891635	+	1524	protein_coding	coiled-coil domain containing 85B [Source:HGNC Symbol;Acc:HGNC:24926]	-
ENSG00000185485	250.637	245.842	283.564	320.659	308.291	388.416	260.014	339.122	-0.384404	0.0152094	0.999794	SDHAP1	3	195959748	195990318	-	3353	transcribed_unprocessed_pseudogene	succinate dehydrogenase complex flavoprotein subunit A pseudogene 1 [Source:HGNC Symbol;Acc:HGNC:32455]	-
ENSG00000266371	0.979051	0	0	3.67517	6.33474	6.68038	0.32635	5.56343	-3.93415	0.0153618	0.999794	AC079915.1	17	31133182	31138518	+	2780	sense_intronic	novel transcript, sense intronic NF1	-
ENSG00000136891	1454.87	1474.05	1395.52	1165.03	1340.85	1070.77	1441.48	1192.22	0.27456	0.0153673	0.999794	TEX10	9	100302077	100352939	-	7261	protein_coding	testis expressed 10 [Source:HGNC Symbol;Acc:HGNC:25988]	-
ENSG00000137970	476.798	569.952	746.613	393.243	447.655	513.435	597.788	451.444	0.404492	0.0153932	0.999794	RPL7P9	1	96678874	96679620	-	747	processed_pseudogene	ribosomal protein L7 pseudogene 9 [Source:HGNC Symbol;Acc:HGNC:37028]	-
ENSG00000184840	663.797	640.193	648.905	808.538	670.426	1011.6	650.965	830.188	-0.351541	0.0154354	0.999794	TMED9	5	177592158	177596124	+	2440	protein_coding	transmembrane p24 trafficking protein 9 [Source:HGNC Symbol;Acc:HGNC:24878]	-
ENSG00000178951	530.646	522.791	477.917	647.749	566.959	686.17	510.451	633.626	-0.312232	0.0154666	0.999794	ZBTB7A	19	4044364	4066945	-	5725	protein_coding	zinc finger and BTB domain containing 7A [Source:HGNC Symbol;Acc:HGNC:18078]	ZBTB
ENSG00000226819	8.81146	8.0275	7.43427	19.2946	22.1716	21.9498	8.09108	21.1387	-1.38306	0.0154998	0.999794	MEIS1-AS3	2	66426735	66433470	-	707	antisense	MEIS1 antisense RNA 3 [Source:HGNC Symbol;Acc:HGNC:40369]	-
ENSG00000133112	9932.48	9536.67	10405.8	8112.94	9054.45	8518.44	9958.33	8561.94	0.218017	0.0157481	0.999794	TPT1	13	45333471	45341370	-	7269	protein_coding	tumor protein, translationally-controlled 1 [Source:HGNC Symbol;Acc:HGNC:12022]	-
ENSG00000084073	1075.98	995.41	1248.96	886.635	1011.45	754.883	1106.78	884.321	0.324051	0.0157959	0.999794	ZMPSTE24	1	40258107	40294184	+	3572	protein_coding	zinc metallopeptidase STE24 [Source:HGNC Symbol;Acc:HGNC:12877]	-
ENSG00000258027	7.83241	15.0516	15.9306	17.4571	34.8411	39.1279	12.9382	30.4754	-1.23724	0.0158704	0.999794	NF1P4	14	19492281	19501740	+	1681	unprocessed_pseudogene	neurofibromin 1 pseudogene 4 [Source:HGNC Symbol;Acc:HGNC:7769]	-
ENSG00000128563	654.985	573.966	508.716	769.948	597.577	874.175	579.223	747.234	-0.367766	0.0159849	0.999794	PRKRIP1	7	102363872	102426676	+	3696	protein_coding	PRKR interacting protein 1 [Source:HGNC Symbol;Acc:HGNC:21894]	-
ENSG00000234912	182.104	173.595	194.353	252.668	197.433	300.617	183.35	250.239	-0.450759	0.0162106	0.999794	SNHG20	17	77086716	77099902	+	6087	sense_overlapping	small nucleolar RNA host gene 20 [Source:HGNC Symbol;Acc:HGNC:33099]	-
ENSG00000236739	4.89526	12.0412	6.37223	1.83759	1.05579	0	7.76958	0.964458	3.00241	0.0166541	0.999794	CLIC4P1	9	22747700	22748234	+	535	processed_pseudogene	chloride intracellular channel 4 pseudogene 1 [Source:HGNC Symbol;Acc:HGNC:49797]	-
ENSG00000125753	329.94	314.076	238.959	447.452	279.784	500.074	294.325	409.103	-0.475753	0.0166549	0.999794	VASP	19	45506579	45526983	+	3601	protein_coding	vasodilator stimulated phosphoprotein [Source:HGNC Symbol;Acc:HGNC:12652]	-
ENSG00000261439	0	0	0	1.83759	5.27895	4.7717	0	3.96274	-4.40466	0.0167549	0.999794	DKFZP434H168	16	56192614	56194518	-	1905	antisense	uncharacterized LOC26077 [Source:NCBI gene;Acc:26077]	-
ENSG00000198804	232966	232712	302732	198879	241535	182620	256137	207678	0.302568	0.0171536	0.999794	MT-CO1	MT	5904	7445	+	1542	protein_coding	mitochondrially encoded cytochrome c oxidase I [Source:HGNC Symbol;Acc:HGNC:7419]	-
ENSG00000214485	1450.95	1407.82	1693.95	1247.72	1416.87	909.486	1517.58	1191.36	0.349451	0.017246	0.999794	RPL7P1	5	150094302	150095048	+	747	processed_pseudogene	ribosomal protein L7 pseudogene 1 [Source:HGNC Symbol;Acc:HGNC:10367]	-
ENSG00000163132	0.979051	5.01719	2.12408	23.8886	3.16737	11.4521	2.70677	12.836	-2.25431	0.0173429	0.999794	MSX1	4	4859666	4863936	+	2120	protein_coding	msh homeobox 1 [Source:HGNC Symbol;Acc:HGNC:7391]	Homeobox
ENSG00000083812	327.982	335.148	322.86	387.731	408.591	441.859	328.663	412.727	-0.328373	0.0173486	0.999794	ZNF324	19	58467045	58475436	+	5664	protein_coding	zinc finger protein 324 [Source:HGNC Symbol;Acc:HGNC:14096]	zf-C2H2
ENSG00000128268	439.594	399.368	354.721	512.686	443.432	559.243	397.894	505.12	-0.34437	0.0173918	0.999794	MGAT3	22	39457344	39492194	+	5457	protein_coding	mannosyl (beta-1,4-)-glycoprotein beta-1,4-N-acetylglucosaminyltransferase [Source:HGNC Symbol;Acc:HGNC:7046]	-
ENSG00000180902	406.306	342.172	283.564	437.345	408.591	494.348	344.014	446.761	-0.376404	0.0175703	0.999794	D2HGDH	2	241734579	241768816	+	5279	protein_coding	D-2-hydroxyglutarate dehydrogenase [Source:HGNC Symbol;Acc:HGNC:28358]	-
ENSG00000185730	428.825	414.42	415.257	519.118	452.934	623.184	419.5	531.745	-0.342839	0.0177193	0.999794	ZNF696	8	143289676	143298061	+	4012	protein_coding	zinc finger protein 696 [Source:HGNC Symbol;Acc:HGNC:25872]	zf-C2H2
ENSG00000150991	7214.63	7919.13	7631.81	6623.58	7009.39	5281.32	7588.52	6304.76	0.267445	0.0177929	0.999794	UBC	12	124911604	124917368	-	3898	protein_coding	ubiquitin C [Source:HGNC Symbol;Acc:HGNC:12468]	-
ENSG00000284906	24.4763	29.0997	24.4269	60.6403	19.0042	82.0732	26.0009	53.9059	-1.05629	0.0178136	0.999794	AC091057.6	15	30624548	30685606	+	2297	protein_coding	Rho GTPase-activating protein 11B [Source:UniProtKB/Swiss-Prot;Acc:Q3KRB8]	-
ENSG00000158427	10.7696	49.1684	31.8611	86.3665	48.5663	50.58	30.5997	61.8376	-1.01923	0.0178734	0.999794	TMSB15B	X	103918896	103966712	+	5525	protein_coding	thymosin beta 15B [Source:HGNC Symbol;Acc:HGNC:28612]	-
ENSG00000147889	68.5336	65.2234	48.8537	85.4477	80.24	121.201	60.8703	95.6296	-0.650938	0.0181878	0.999794	CDKN2A	9	21967753	21995301	-	4329	protein_coding	cyclin dependent kinase inhibitor 2A [Source:HGNC Symbol;Acc:HGNC:1787]	-
ENSG00000141429	1411.79	1368.69	1454.99	1179.73	1306.01	1020.19	1411.82	1168.64	0.27315	0.0183224	0.999794	GALNT1	18	35581117	35711834	+	5126	protein_coding	polypeptide N-acetylgalactosaminyltransferase 1 [Source:HGNC Symbol;Acc:HGNC:4123]	-
ENSG00000236810	16.6439	13.0447	15.9306	26.645	45.399	25.7672	15.2064	32.6037	-1.09549	0.0185297	0.999794	ELOA-AS1	1	23760382	23778287	-	1347	antisense	ELOA antisense RNA 1 [Source:HGNC Symbol;Acc:HGNC:50582]	-
ENSG00000154485	0	0	0	3.67517	2.11158	5.72604	0	3.8376	-4.36586	0.0185744	0.999794	MMP21	10	125766453	125775821	-	1919	protein_coding	matrix metallopeptidase 21 [Source:HGNC Symbol;Acc:HGNC:14357]	-
ENSG00000235908	3.91621	1.00344	1.06204	8.26913	8.44632	13.3608	1.99389	10.0254	-2.31749	0.0186556	0.999794	RHOA-IT1	3	49365145	49367006	-	517	sense_intronic	RHOA intronic transcript 1 [Source:HGNC Symbol;Acc:HGNC:41308]	-
ENSG00000254681	93.0099	114.392	65.8464	132.306	107.691	175.599	91.0827	138.532	-0.604782	0.0187729	0.999794	PKD1P5	16	18374521	18401940	-	10291	transcribed_unprocessed_pseudogene	polycystin 1, transient receptor potential channel interacting pseudogene 5 [Source:HGNC Symbol;Acc:HGNC:30069]	-
ENSG00000126215	347.563	397.361	314.363	409.782	426.539	522.024	353.096	452.782	-0.358435	0.018773	0.999794	XRCC3	14	103697609	103715504	-	7507	protein_coding	X-ray repair cross complementing 3 [Source:HGNC Symbol;Acc:HGNC:12830]	-
ENSG00000188483	223.224	195.67	173.112	249.912	265.003	264.352	197.335	259.756	-0.394991	0.0189202	0.999794	IER5L	9	129175552	129178262	-	2711	protein_coding	immediate early response 5 like [Source:HGNC Symbol;Acc:HGNC:23679]	-
ENSG00000279307	2.93715	5.01719	3.18611	0	0	0	3.71349	0	4.3728	0.0189494	0.999794	AC012065.5	2	20529467	20529976	-	510	processed_pseudogene	NADH dehydrogenase (ubiquinone) complex I, assembly factor 2 (NDUFAF2) pseudogene	-
ENSG00000154309	211.475	217.746	277.192	183.759	182.652	159.375	235.471	175.262	0.425179	0.0189535	0.999794	DISP1	1	222872271	223005995	+	5382	protein_coding	dispatched RND transporter family member 1 [Source:HGNC Symbol;Acc:HGNC:19711]	-
ENSG00000255557	0.979051	0	0	3.67517	7.39053	4.7717	0.32635	5.27913	-3.85627	0.0189559	0.999794	AP001266.2	11	65745729	65771585	+	464	lincRNA	novel transcript	-
ENSG00000110422	646.174	746.557	738.116	599.053	625.028	492.439	710.283	572.173	0.312195	0.0190038	0.999794	HIPK3	11	33256672	33357023	+	7958	protein_coding	homeodomain interacting protein kinase 3 [Source:HGNC Symbol;Acc:HGNC:4915]	-
ENSG00000161677	176.229	178.612	153.996	250.83	177.373	268.17	169.612	232.124	-0.454112	0.0193517	0.999794	JOSD2	19	50505998	50511353	-	1514	protein_coding	Josephin domain containing 2 [Source:HGNC Symbol;Acc:HGNC:28853]	-
ENSG00000175899	19.581	35.1203	25.4889	13.7819	8.44632	12.4064	26.7301	11.5449	1.20429	0.0193849	0.999794	A2M	12	9067664	9116229	-	6384	protein_coding	alpha-2-macroglobulin [Source:HGNC Symbol;Acc:HGNC:7]	-
ENSG00000011465	411.202	364.248	363.217	295.851	324.127	280.576	379.555	300.185	0.339725	0.0194638	0.999794	DCN	12	91140484	91183123	-	12847	protein_coding	decorin [Source:HGNC Symbol;Acc:HGNC:2705]	-
ENSG00000125356	237.91	148.509	131.693	275.638	166.815	334.019	172.704	258.824	-0.583889	0.0195729	0.999794	NDUFA1	X	119871487	119876662	+	766	protein_coding	NADH:ubiquinone oxidoreductase subunit A1 [Source:HGNC Symbol;Acc:HGNC:7683]	-
ENSG00000231587	47.9735	59.2028	63.7223	36.7517	40.12	19.0868	56.9662	31.9862	0.834639	0.0196349	0.999794	SNORD62B	9	131490486	131490571	+	86	snoRNA	small nucleolar RNA, C/D box 62B [Source:HGNC Symbol;Acc:HGNC:23031]	-
ENSG00000188549	276.093	309.059	223.028	344.547	295.621	442.814	269.393	360.994	-0.422434	0.0196368	0.999794	CCDC9B	15	40331452	40340967	-	7510	protein_coding	coiled-coil domain containing 9B [Source:HGNC Symbol;Acc:HGNC:33488]	-
ENSG00000281469	4.89526	6.02062	4.24815	0	0	0.95434	5.05468	0.318113	3.85636	0.019784	0.999794	AC019226.1	2	148044380	148044894	+	515	TEC	TEC	-
ENSG00000283538	22.5182	27.0928	21.2408	38.5893	40.12	52.4887	23.6173	43.7327	-0.888512	0.0198088	0.999794	AC005972.3	17	62910021	62968549	-	2992	lincRNA	novel transcript	-
ENSG00000102030	367.144	307.052	296.309	448.371	316.737	534.43	323.502	433.179	-0.422037	0.0200547	0.999794	NAA10	X	153929242	153935223	-	4742	protein_coding	N(alpha)-acetyltransferase 10, NatA catalytic subunit [Source:HGNC Symbol;Acc:HGNC:18704]	-
ENSG00000142694	81.2613	66.2269	58.4121	90.0417	80.24	158.42	68.6334	109.567	-0.67494	0.0200732	0.999794	EVA1B	1	36322031	36324154	-	1211	protein_coding	eva-1 homolog B [Source:HGNC Symbol;Acc:HGNC:25558]	-
ENSG00000182310	45.0364	50.1719	41.4195	88.2041	47.5105	91.6166	45.5426	75.7771	-0.737893	0.0202263	0.999794	SPACA6	19	51689128	51712387	+	4103	protein_coding	sperm acrosome associated 6 [Source:HGNC Symbol;Acc:HGNC:27113]	-
ENSG00000001630	66.5755	45.1547	31.8611	88.2041	40.12	137.425	47.8638	88.583	-0.888425	0.0202494	0.999794	CYP51A1	7	92112151	92134803	-	3584	protein_coding	cytochrome P450 family 51 subfamily A member 1 [Source:HGNC Symbol;Acc:HGNC:2649]	-
ENSG00000167395	949.68	984.372	808.211	1234.86	948.099	1205.33	914.088	1129.43	-0.30554	0.0203408	0.999794	ZNF646	16	31074422	31084196	+	8635	protein_coding	zinc finger protein 646 [Source:HGNC Symbol;Acc:HGNC:29004]	zf-C2H2
ENSG00000166452	139.025	131.45	142.313	184.677	169.982	202.32	137.596	185.66	-0.433339	0.020388	0.999794	AKIP1	11	8911139	8920084	+	2300	protein_coding	A-kinase interacting protein 1 [Source:HGNC Symbol;Acc:HGNC:1170]	-
ENSG00000129932	287.841	292	206.035	327.09	297.733	432.316	261.959	352.38	-0.427446	0.0206824	0.999794	DOHH	19	3490822	3500940	-	2031	protein_coding	deoxyhypusine hydroxylase [Source:HGNC Symbol;Acc:HGNC:28662]	-
ENSG00000186185	1563.55	1475.05	1293.56	1866.07	1544.62	1808.47	1444.05	1739.72	-0.268854	0.0209643	0.999794	KIF18B	17	44924709	44947711	-	4655	protein_coding	kinesin family member 18B [Source:HGNC Symbol;Acc:HGNC:27102]	-
ENSG00000224584	1.9581	8.0275	5.31019	0	1.05579	0	5.0986	0.35193	3.86662	0.0213345	0.999794	UBE2V1P13	1	214612960	214613398	-	439	processed_pseudogene	ubiquitin conjugating enzyme E2 V1 pseudogene 13 [Source:HGNC Symbol;Acc:HGNC:52411]	-
ENSG00000165675	308.401	288.99	371.713	228.779	275.561	243.357	323.035	249.232	0.374754	0.0213741	0.999794	ENOX2	X	130623369	130903317	-	4279	protein_coding	ecto-NOX disulfide-thiol exchanger 2 [Source:HGNC Symbol;Acc:HGNC:2259]	-
ENSG00000233369	1715.3	2181.47	1970.08	1474.66	1825.46	1525.04	1955.62	1608.39	0.282388	0.0214002	0.999794	GTF2IP4	7	73154938	73207283	+	3609	transcribed_processed_pseudogene	general transcription factor IIi pseudogene 4 [Source:HGNC Symbol;Acc:HGNC:51716]	-
ENSG00000267676	8.81146	12.0412	3.18611	22.9698	13.7253	27.6759	8.01294	21.457	-1.41768	0.0217281	0.999794	THA1P	17	78248493	78254416	-	1145	unitary_pseudogene	threonine aldolase 1, pseudogene [Source:HGNC Symbol;Acc:HGNC:18004]	-
ENSG00000254547	27.4134	25.0859	22.3028	61.5591	36.9526	39.1279	24.9341	45.8799	-0.881761	0.0217954	0.999794	AC036111.1	11	55867569	55874537	-	1582	unprocessed_pseudogene	Ankyrin repeat domain-containing pseudogene	-
ENSG00000283341	3.91621	11.0378	29.7371	33.9953	21.1158	54.3974	14.897	36.5028	-1.30516	0.0220514	0.999794	AC068205.2	11	43578889	43840030	+	2971	processed_transcript	novel transcript	-
ENSG00000174963	194.831	178.612	190.105	274.719	184.763	309.206	187.849	256.229	-0.449953	0.0224148	0.999794	ZIC4	3	147386046	147406860	-	8568	protein_coding	Zic family member 4 [Source:HGNC Symbol;Acc:HGNC:20393]	zf-C2H2
ENSG00000105261	7.83241	5.01719	2.12408	0	1.05579	0	4.99122	0.35193	3.84136	0.0224689	0.999794	OVOL3	19	36111151	36113711	+	747	protein_coding	ovo like zinc finger 3 [Source:HGNC Symbol;Acc:HGNC:14186]	zf-C2H2
ENSG00000197582	0.979051	11.0378	11.6824	0	1.05579	1.90868	7.89976	0.988157	3.00815	0.0227009	0.999794	GPX1P1	X	13378735	13379340	-	606	processed_pseudogene	glutathione peroxidase pseudogene 1 [Source:HGNC Symbol;Acc:HGNC:4560]	-
ENSG00000267858	55.8059	53.1822	54.1639	99.2296	57.0126	102.114	54.384	86.1189	-0.666802	0.0227022	0.999794	MZF1-AS1	19	58559129	58574797	+	2968	antisense	MZF1 antisense RNA 1 [Source:HGNC Symbol;Acc:HGNC:51271]	-
ENSG00000237037	23.4972	23.0791	23.3648	46.8584	34.8411	45.8083	23.3137	42.5026	-0.868955	0.0227234	0.999794	NDUFA6-DT	22	42090931	42137742	+	5206	processed_transcript	NDUFA6 divergent transcript [Source:HGNC Symbol;Acc:HGNC:45273]	-
ENSG00000103495	2128.46	1766.05	1218.16	2351.19	1832.85	2447.88	1704.22	2210.64	-0.375243	0.0227597	0.999794	MAZ	16	29806106	29811164	+	3504	protein_coding	MYC associated zinc finger protein [Source:HGNC Symbol;Acc:HGNC:6914]	zf-C2H2
ENSG00000260644	32.3087	117.402	95.5834	32.1577	31.6737	64.8951	81.7648	42.9089	0.927389	0.0228747	0.999794	HERC2P5	16	32741314	32776196	+	6078	transcribed_unprocessed_pseudogene	hect domain and RLD 2 pseudogene 5 [Source:HGNC Symbol;Acc:HGNC:4873]	-
ENSG00000198546	100.842	87.2991	73.2806	113.012	89.7421	209	87.1407	137.251	-0.655969	0.0229817	0.999794	ZNF511	10	133308475	133313162	+	2728	protein_coding	zinc finger protein 511 [Source:HGNC Symbol;Acc:HGNC:28445]	-
ENSG00000232527	0	0	0	8.26913	4.22316	0	0	4.1641	-4.4823	0.0230537	0.999794	AC245595.1	1	144227030	144250288	-	839	lincRNA	uncharacterized LOC107985200 [Source:NCBI gene;Acc:107985200]	-
ENSG00000147813	43.0783	38.1306	39.2954	60.6403	61.2358	72.5298	40.1681	64.802	-0.689861	0.0231603	0.999794	NAPRT	8	143574785	143578649	-	3079	protein_coding	nicotinate phosphoribosyltransferase [Source:HGNC Symbol;Acc:HGNC:30450]	-
ENSG00000164164	1369.69	1386.75	1439.06	1098.88	1287.01	1162.39	1398.5	1182.76	0.242199	0.023235	0.999794	OTUD4	4	145110838	145180161	-	9085	protein_coding	OTU deubiquitinase 4 [Source:HGNC Symbol;Acc:HGNC:24949]	-
ENSG00000266918	0	7.02406	1.06204	7.35034	17.9484	11.4521	2.69537	12.2503	-2.17739	0.0233405	0.999794	AC091132.3	17	45531577	45533838	+	2262	TEC	TEC	-
ENSG00000208036	15.6648	13.0447	14.8685	6.43155	1.05579	5.72604	14.526	4.40446	1.70121	0.0235438	0.999794	MIR106B	7	100093993	100094074	-	82	miRNA	microRNA 106b [Source:HGNC Symbol;Acc:HGNC:31495]	-
ENSG00000160993	332.877	331.134	263.385	397.837	372.694	401.777	309.132	390.769	-0.337516	0.0236353	0.999794	ALKBH4	7	102456238	102464876	-	2312	protein_coding	alkB homolog 4, lysine demethylase [Source:HGNC Symbol;Acc:HGNC:21900]	-
ENSG00000172458	85.1775	72.2475	79.6529	126.793	101.356	113.566	79.0259	113.905	-0.528929	0.0237859	0.999794	IL17D	13	20702127	20723098	+	3327	protein_coding	interleukin 17D [Source:HGNC Symbol;Acc:HGNC:5984]	-
ENSG00000125462	238.889	264.907	408.885	412.538	331.518	504.846	304.227	416.301	-0.454643	0.0238927	0.999794	C1orf61	1	156404250	156430701	-	12314	protein_coding	chromosome 1 open reading frame 61 [Source:HGNC Symbol;Acc:HGNC:30780]	-
ENSG00000235919	19.581	32.11	15.9306	43.1833	34.8411	49.6257	22.5405	42.55	-0.916344	0.0241114	0.999794	ASH1L-AS1	1	155562042	155563944	+	1209	antisense	ASH1L antisense RNA 1 [Source:HGNC Symbol;Acc:HGNC:44146]	-
ENSG00000147256	906.602	899.08	780.598	785.568	626.083	708.12	862.093	706.59	0.2864	0.0241218	0.999794	ARHGAP36	X	131058242	131089883	+	3173	protein_coding	Rho GTPase activating protein 36 [Source:HGNC Symbol;Acc:HGNC:26388]	-
ENSG00000265112	2.93715	1.00344	0	7.35034	4.22316	13.3608	1.31353	8.31142	-2.64147	0.024151	0.999794	MIR3153	9	89312225	89312306	+	82	miRNA	microRNA 3153 [Source:HGNC Symbol;Acc:HGNC:38289]	-
ENSG00000230216	0.979051	0	0	4.59396	5.27895	4.7717	0.32635	4.88154	-3.74688	0.024265	0.999794	HSPB1P2	X	49233956	49234501	-	546	processed_pseudogene	heat shock protein family B (small) member 1 pseudogene 2 [Source:HGNC Symbol;Acc:HGNC:5252]	-
ENSG00000099814	685.336	781.678	606.424	825.076	748.555	1016.37	691.146	863.334	-0.321058	0.0243536	0.999794	CEP170B	14	104865280	104896770	+	7199	protein_coding	centrosomal protein 170B [Source:HGNC Symbol;Acc:HGNC:20362]	-
ENSG00000213471	0.979051	1.00344	1.06204	10.1067	6.33474	4.7717	1.01484	7.07105	-2.80431	0.0243767	0.999794	TTLL13P	15	90249530	90265482	+	3902	protein_coding	tubulin tyrosine ligase like 13, pseudogene [Source:HGNC Symbol;Acc:HGNC:32484]	-
ENSG00000127554	307.422	368.262	263.385	443.777	345.243	423.727	313.023	404.249	-0.369433	0.0243954	0.999794	GFER	16	1984207	1987749	+	2687	protein_coding	growth factor, augmenter of liver regeneration [Source:HGNC Symbol;Acc:HGNC:4236]	-
ENSG00000183718	185.041	182.626	200.725	265.531	214.325	261.489	189.464	247.115	-0.385252	0.0244448	0.999794	TRIM52	5	181254417	181261139	-	6562	protein_coding	tripartite motif containing 52 [Source:HGNC Symbol;Acc:HGNC:19024]	-
ENSG00000147677	3101.63	3041.42	3185.05	2615.8	2904.48	2490.83	3109.37	2670.37	0.219799	0.0246643	0.999794	EIF3H	8	116642130	116766925	-	6434	protein_coding	eukaryotic translation initiation factor 3 subunit H [Source:HGNC Symbol;Acc:HGNC:3273]	-
ENSG00000102466	285.883	290.997	326.046	213.16	258.668	233.813	300.975	235.214	0.3566	0.0246672	0.999794	FGF14	13	101710804	102402457	-	13759	protein_coding	fibroblast growth factor 14 [Source:HGNC Symbol;Acc:HGNC:3671]	-
ENSG00000118705	4018.03	3972.61	3852.01	3487.74	3639.31	2967.04	3947.55	3364.7	0.230642	0.0246731	0.999794	RPN2	20	37178410	37241623	+	2819	protein_coding	ribophorin II [Source:HGNC Symbol;Acc:HGNC:10382]	-
ENSG00000235560	31.3296	17.0584	21.2408	49.6148	30.6179	50.58	23.2096	43.6042	-0.91112	0.0246978	0.999794	AC002310.1	16	30534752	30537144	+	1827	antisense	uncharacterized LOC107984875 [Source:NCBI gene;Acc:107984875]	-
ENSG00000268412	4.89526	10.0344	6.37223	0.918793	2.11158	0	7.10062	1.01012	2.8475	0.0248183	0.999794	TRMT112P6	2	26028208	26028612	-	372	processed_pseudogene	tRNA methyltransferase subunit 11-2 pseudogene 6 [Source:HGNC Symbol;Acc:HGNC:44025]	-
ENSG00000250241	2.93715	2.00687	4.24815	11.9443	13.7253	8.58906	3.06406	11.4195	-1.90173	0.0249452	0.999794	AC105383.1	4	133075311	133149116	-	3274	lincRNA	uncharacterized LOC101927359 [Source:NCBI gene;Acc:101927359]	-
ENSG00000226221	115.528	155.533	216.656	88.2041	158.368	57.2604	162.572	101.278	0.685802	0.0249458	0.999794	RPL26P19	5	56504635	56505072	-	438	processed_pseudogene	ribosomal protein L26 pseudogene 19 [Source:HGNC Symbol;Acc:HGNC:36393]	-
ENSG00000172732	568.829	549.884	434.374	641.317	580.684	714.801	517.695	645.601	-0.318311	0.0249728	0.999794	MUS81	11	65857126	65867653	+	5476	protein_coding	MUS81 structure-specific endonuclease subunit [Source:HGNC Symbol;Acc:HGNC:29814]	-
ENSG00000197989	251.616	232.797	152.933	295.851	257.613	304.434	212.449	285.966	-0.427716	0.0250104	0.999794	SNHG12	1	28578538	28583132	-	4266	antisense	small nucleolar RNA host gene 12 [Source:HGNC Symbol;Acc:HGNC:30062]	-
ENSG00000184702	154.69	131.45	105.142	173.652	161.536	205.183	130.427	180.124	-0.464738	0.025021	0.999794	SEPT5	22	19714464	19724224	+	4603	protein_coding	septin 5 [Source:HGNC Symbol;Acc:HGNC:9164]	-
ENSG00000162959	184.062	151.519	139.127	240.724	169.982	235.722	158.236	215.476	-0.446363	0.0250378	0.999794	MEMO1	2	31865060	32011230	-	5220	protein_coding	mediator of cell motility 1 [Source:HGNC Symbol;Acc:HGNC:14014]	-
ENSG00000273791	4.89526	4.01375	5.31019	0.918793	0	0	4.73973	0.306264	3.76224	0.0250472	0.999794	AC007204.1	19	19908268	19909146	-	555	unprocessed_pseudogene	BCL2/adenovirus E1B 19kDa interacting protein 3 (BNIP3) pseudogene	-
ENSG00000160285	1220.88	1236.23	1098.15	1428.72	1264.84	1553.67	1185.09	1415.74	-0.256754	0.0250891	0.999794	LSS	21	46188141	46228824	-	7238	protein_coding	lanosterol synthase [Source:HGNC Symbol;Acc:HGNC:6708]	-
ENSG00000006327	66.5755	99.3403	66.9084	116.687	92.9095	137.425	77.6081	115.674	-0.577055	0.0251944	0.999794	TNFRSF12A	16	3018445	3022383	+	1848	protein_coding	TNF receptor superfamily member 12A [Source:HGNC Symbol;Acc:HGNC:18152]	-
ENSG00000074842	415.118	377.292	389.768	498.904	382.196	673.764	394.059	518.288	-0.396285	0.025287	0.999794	MYDGF	19	4641374	4670370	-	1678	protein_coding	myeloid derived growth factor [Source:HGNC Symbol;Acc:HGNC:16948]	-
ENSG00000154710	72.4498	86.2956	52.0399	101.986	106.635	104.977	70.2618	104.533	-0.570666	0.0255087	0.999794	RABGEF1	7	66682164	66811464	+	5529	protein_coding	RAB guanine nucleotide exchange factor 1 [Source:HGNC Symbol;Acc:HGNC:17676]	-
ENSG00000128973	537.499	552.894	602.176	666.125	637.697	748.203	564.19	684.008	-0.278588	0.0255688	0.999794	CLN6	15	68206992	68257211	-	7345	protein_coding	CLN6, transmembrane ER protein [Source:HGNC Symbol;Acc:HGNC:2077]	-
ENSG00000225151	105.738	90.3094	113.638	156.195	101.356	195.64	103.228	151.063	-0.552419	0.0255694	0.999794	GOLGA2P7	15	84199311	84230136	-	4915	transcribed_unprocessed_pseudogene	GOLGA2 pseudogene 7 [Source:HGNC Symbol;Acc:HGNC:49516]	-
ENSG00000227172	0	0	0	2.75638	2.11158	5.72604	0	3.53133	-4.245	0.0257557	0.999794	AC011290.1	7	39545646	39566239	-	414	antisense	novel transcript, antisense to POU6F2	-
ENSG00000182676	0	0	0	5.51276	3.16737	1.90868	0	3.5296	-4.24414	0.0257968	0.999794	PPP1R27	17	81833492	81835050	-	1449	protein_coding	protein phosphatase 1 regulatory subunit 27 [Source:HGNC Symbol;Acc:HGNC:16813]	-
ENSG00000278200	9.79051	5.01719	6.37223	17.4571	16.8926	20.9955	7.05998	18.4484	-1.38328	0.0257988	0.999794	LINC01971	17	81480523	81481570	-	1048	lincRNA	long intergenic non-protein coding RNA 1971 [Source:HGNC Symbol;Acc:HGNC:52797]	-
ENSG00000230202	1035.84	848.908	1004.69	973.92	684.152	588.828	963.144	748.967	0.362181	0.0259993	0.999794	AL450405.1	6	117998975	117999448	+	474	processed_pseudogene	ribosomal protein L29 (RPL29) pseudogene	-
ENSG00000143554	254.553	270.928	235.772	337.197	300.9	323.521	253.751	320.539	-0.337368	0.0260405	0.999794	SLC27A3	1	153774354	153780157	+	5470	protein_coding	solute carrier family 27 member 3 [Source:HGNC Symbol;Acc:HGNC:10997]	-
ENSG00000173992	116.507	119.409	141.251	167.22	137.253	223.316	125.722	175.929	-0.48738	0.0260491	0.999794	CCS	11	66592821	66606019	+	2474	protein_coding	copper chaperone for superoxide dismutase [Source:HGNC Symbol;Acc:HGNC:1613]	-
ENSG00000100908	223.224	175.602	165.678	237.049	261.836	243.357	188.168	247.414	-0.392978	0.0260615	0.999794	EMC9	14	24138959	24141588	-	1588	protein_coding	ER membrane protein complex subunit 9 [Source:HGNC Symbol;Acc:HGNC:20273]	-
ENSG00000279923	0	2.00687	0	2.75638	7.39053	9.5434	0.668958	6.56344	-3.28153	0.0260743	0.999794	AC022417.1	5	31558573	31559875	+	1303	TEC	tec	-
ENSG00000151967	350.5	447.533	292.06	282.988	282.952	273.896	363.365	279.945	0.377016	0.026223	0.999794	SCHIP1	3	159839861	159897360	+	7645	protein_coding	schwannomin interacting protein 1 [Source:HGNC Symbol;Acc:HGNC:15678]	-
ENSG00000268279	23.4972	11.0378	26.551	48.696	28.5063	41.991	20.362	39.7311	-0.970092	0.0262992	0.999794	AC090004.1	3	14135217	14148252	+	1335	protein_coding	novel transcript	-
ENSG00000130312	478.756	469.609	315.425	585.271	422.316	672.81	421.263	560.132	-0.411155	0.0263736	0.999794	MRPL34	19	17292609	17306843	+	1686	protein_coding	mitochondrial ribosomal protein L34 [Source:HGNC Symbol;Acc:HGNC:14488]	-
ENSG00000138600	564.913	655.245	670.146	520.037	527.895	509.618	630.101	519.183	0.279047	0.0264191	0.999794	SPPL2A	15	50702266	50765808	-	8144	protein_coding	signal peptide peptidase like 2A [Source:HGNC Symbol;Acc:HGNC:30227]	-
ENSG00000117616	535.541	485.664	597.927	648.668	621.86	703.349	539.711	657.959	-0.286594	0.026451	0.999794	RSRP1	1	25242237	25338213	-	6804	protein_coding	arginine and serine rich protein 1 [Source:HGNC Symbol;Acc:HGNC:25234]	-
ENSG00000253683	26.4344	29.0997	26.551	45.0208	24.2832	89.708	27.3617	53.004	-0.957377	0.0267709	0.999794	AC027309.2	5	172656522	172656713	-	192	processed_pseudogene	coiled-coil domain containing 72 (CCDC72) pseudogene	-
ENSG00000178821	34.2668	37.1272	21.2408	57.8839	48.5663	52.4887	30.8782	52.9797	-0.776783	0.0267938	0.999794	TMEM52	1	1917590	1919273	-	1594	protein_coding	transmembrane protein 52 [Source:HGNC Symbol;Acc:HGNC:27916]	-
ENSG00000135097	771.493	703.41	575.625	892.148	731.662	917.121	683.509	846.977	-0.30939	0.0268542	0.999794	MSI1	12	120341330	120369180	-	3090	protein_coding	musashi RNA binding protein 1 [Source:HGNC Symbol;Acc:HGNC:7330]	-
ENSG00000185298	1190.53	1074.68	781.66	1364.41	1062.12	1435.33	1015.62	1287.29	-0.341919	0.0269549	0.999794	CCDC137	17	81666364	81673904	+	2762	protein_coding	coiled-coil domain containing 137 [Source:HGNC Symbol;Acc:HGNC:33451]	-
ENSG00000134871	1737.82	1573.39	1429.5	2021.34	1584.74	2172.08	1580.24	1926.05	-0.285717	0.0269762	0.999794	COL4A2	13	110305812	110513209	+	19293	protein_coding	collagen type IV alpha 2 chain [Source:HGNC Symbol;Acc:HGNC:2203]	-
ENSG00000169683	760.723	664.276	553.322	834.264	667.259	1028.78	659.44	843.434	-0.355164	0.027271	0.999794	LRRC45	17	82023302	82031151	+	3606	protein_coding	leucine rich repeat containing 45 [Source:HGNC Symbol;Acc:HGNC:28302]	-
ENSG00000168476	504.211	557.911	461.987	621.104	560.624	689.988	508.036	623.905	-0.296635	0.0275137	0.999794	REEP4	8	22138020	22141951	-	2266	protein_coding	receptor accessory protein 4 [Source:HGNC Symbol;Acc:HGNC:26176]	-
ENSG00000123395	250.637	241.828	191.167	319.74	240.72	338.791	227.877	299.75	-0.396024	0.0278564	0.999794	ATG101	12	52069246	52077494	+	3199	protein_coding	autophagy related 101 [Source:HGNC Symbol;Acc:HGNC:25679]	-
ENSG00000130768	7.83241	23.0791	13.8065	4.59396	4.22316	5.72604	14.906	4.84772	1.61743	0.0278708	0.999794	SMPDL3B	1	27934993	27959157	+	2670	protein_coding	sphingomyelin phosphodiesterase acid like 3B [Source:HGNC Symbol;Acc:HGNC:21416]	-
ENSG00000128016	59.7221	54.1856	35.0473	92.7981	52.7895	96.3883	49.6517	80.6586	-0.700683	0.0278872	0.999794	ZFP36	19	39406813	39409412	+	2010	protein_coding	ZFP36 ring finger protein [Source:HGNC Symbol;Acc:HGNC:12862]	-
ENSG00000242622	50.9107	58.1994	52.0399	86.3665	82.3516	74.4385	53.7166	81.0522	-0.593494	0.0279094	0.999794	AC092910.3	3	120094895	120136783	+	2194	lincRNA	novel transcript	-
ENSG00000112658	712.749	708.427	643.595	824.157	709.491	1024.01	688.257	852.552	-0.309243	0.0281143	0.999794	SRF	6	43171299	43181507	+	4202	protein_coding	serum response factor [Source:HGNC Symbol;Acc:HGNC:11291]	SRF
ENSG00000138080	4604.48	4559.62	3791.48	5134.21	4339.3	6401.71	4318.52	5291.74	-0.29325	0.0281649	0.999794	EMILIN1	2	27078567	27086408	+	3958	protein_coding	elastin microfibril interfacer 1 [Source:HGNC Symbol;Acc:HGNC:19880]	-
ENSG00000227953	19.581	15.0516	12.7445	32.1577	25.339	37.2193	15.7923	31.572	-0.998629	0.0282158	0.999794	LINC01341	1	246776013	246792385	+	3984	processed_transcript	long intergenic non-protein coding RNA 1341 [Source:HGNC Symbol;Acc:HGNC:49457]	-
ENSG00000279672	35.2459	43.1478	26.551	45.9396	62.2916	67.7581	34.9815	58.6631	-0.742175	0.028542	0.999794	AP006621.5	11	779617	780755	+	1139	TEC	TEC	-
ENSG00000261308	127.277	127.437	95.5834	166.301	134.085	185.142	116.766	161.843	-0.471152	0.0286173	0.999794	FIGNL2	12	51817840	51848766	-	4973	protein_coding	fidgetin like 2 [Source:HGNC Symbol;Acc:HGNC:13287]	-
ENSG00000149600	338.752	361.237	317.549	278.394	282.952	250.991	339.18	270.779	0.325646	0.0286451	0.999794	COMMD7	20	32702691	32743997	-	2584	protein_coding	COMM domain containing 7 [Source:HGNC Symbol;Acc:HGNC:16223]	-
ENSG00000265386	4.89526	5.01719	1.06204	16.5383	7.39053	14.3151	3.65816	12.748	-1.79527	0.028983	0.999794	RN7SL219P	16	2013181	2013476	+	296	misc_RNA	RNA, 7SL, cytoplasmic 219, pseudogene [Source:HGNC Symbol;Acc:HGNC:46235]	-
ENSG00000170142	1278.64	1313.5	1263.83	1146.65	1105.41	1049.77	1285.32	1100.61	0.223804	0.0290734	0.999794	UBE2E1	3	23805903	23891316	+	3074	protein_coding	ubiquitin conjugating enzyme E2 E1 [Source:HGNC Symbol;Acc:HGNC:12477]	-
ENSG00000198598	140.983	147.505	139.127	170.895	182.652	214.726	142.539	189.425	-0.410133	0.0291268	0.999794	MMP17	12	131828393	131851783	+	4003	protein_coding	matrix metallopeptidase 17 [Source:HGNC Symbol;Acc:HGNC:7163]	-
ENSG00000116151	138.046	154.529	156.12	203.972	177.373	209.955	149.565	197.1	-0.399902	0.0291781	0.999794	MORN1	1	2321253	2391707	-	11337	protein_coding	MORN repeat containing 1 [Source:HGNC Symbol;Acc:HGNC:25852]	-
ENSG00000225137	90.0727	88.3025	91.3353	64.3155	54.9011	63.9408	89.9035	61.0524	0.55631	0.0291899	0.999794	DYNC1I2P1	10	50264978	50266815	+	1838	processed_pseudogene	dynein cytoplasmic 1 intermediate chain 2 pseudogene 1 [Source:HGNC Symbol;Acc:HGNC:45012]	-
ENSG00000233155	3.91621	7.02406	4.24815	15.6195	7.39053	22.9042	5.06281	15.3047	-1.60035	0.0292269	0.999794	HMGA1P8	2	74418122	74418442	-	321	processed_pseudogene	high mobility group AT-hook 1 pseudogene 8 [Source:HGNC Symbol;Acc:HGNC:39183]	-
ENSG00000212829	15.6648	17.0584	25.4889	6.43155	6.33474	10.4977	19.4041	7.75468	1.31827	0.0293173	0.999794	RPS26P3	9	9090898	9091245	+	348	processed_pseudogene	ribosomal protein S26 pseudogene 3 [Source:HGNC Symbol;Acc:HGNC:23411]	-
ENSG00000251634	22.5182	29.0997	43.5436	41.3457	46.4547	81.1189	31.7205	56.3064	-0.832475	0.0293473	0.999794	AC145138.1	5	71102898	71128753	-	2851	unprocessed_pseudogene	NLR family, apoptosis inhibitory protein (NAIP) pseudogene	-
ENSG00000140403	32.3087	39.1341	42.4815	20.2134	20.06	21.9498	37.9748	20.7411	0.870847	0.0296089	0.999794	DNAJA4	15	78264086	78282196	+	6591	protein_coding	DnaJ heat shock protein family (Hsp40) member A4 [Source:HGNC Symbol;Acc:HGNC:14885]	-
ENSG00000178188	1328.57	1301.46	953.71	1508.66	1265.89	1665.32	1194.58	1479.96	-0.308997	0.0296128	0.999794	SH2B1	16	28846600	28874212	+	7145	protein_coding	SH2B adaptor protein 1 [Source:HGNC Symbol;Acc:HGNC:30417]	-
ENSG00000122026	4590.77	4563.63	4541.27	3843.31	4362.52	3574	4565.23	3926.61	0.217611	0.029686	0.999794	RPL21	13	27251309	27256691	+	2249	protein_coding	ribosomal protein L21 [Source:HGNC Symbol;Acc:HGNC:10313]	-
ENSG00000278075	0.979051	5.01719	0	11.0255	13.7253	4.7717	1.99875	9.84083	-2.28612	0.029846	0.999794	AC114341.1	18	79900555	79900903	-	349	lincRNA	novel transcript	-
ENSG00000102003	395.537	391.341	424.815	485.123	403.312	682.353	403.898	523.596	-0.375545	0.0298871	0.999794	SYP	X	49187804	49200259	-	5215	protein_coding	synaptophysin [Source:HGNC Symbol;Acc:HGNC:11506]	-
ENSG00000080815	1283.54	1270.35	1447.56	1105.31	1198.32	1096.54	1333.82	1133.39	0.234996	0.0298881	0.999794	PSEN1	14	73136418	73223691	+	9947	protein_coding	presenilin 1 [Source:HGNC Symbol;Acc:HGNC:9508]	-
ENSG00000066455	586.452	565.939	649.967	509.93	530.006	438.042	600.786	492.659	0.286403	0.0299975	0.999794	GOLGA5	14	92794231	92839963	+	3295	protein_coding	golgin A5 [Source:HGNC Symbol;Acc:HGNC:4428]	-
ENSG00000025039	277.072	245.842	249.579	222.348	187.931	190.868	257.498	200.382	0.360959	0.0299981	0.999794	RRAGD	6	89364636	89412270	-	5072	protein_coding	Ras related GTP binding D [Source:HGNC Symbol;Acc:HGNC:19903]	-
ENSG00000229294	4.89526	1.00344	4.24815	0	0	0	3.38228	0	4.23748	0.0301018	0.999794	AL139294.1	1	65279456	65306521	-	512	antisense	novel transcript	-
ENSG00000198754	12.7277	8.0275	5.31019	17.4571	19.0042	26.7215	8.68845	21.0609	-1.27118	0.0302163	0.999794	OXCT2	1	39769523	39771348	-	1826	protein_coding	3-oxoacid CoA-transferase 2 [Source:HGNC Symbol;Acc:HGNC:18606]	-
ENSG00000177511	863.523	1019.49	1186.3	740.547	968.159	766.335	1023.1	825.014	0.310871	0.030342	0.999794	ST8SIA3	18	57350813	57371731	+	12068	protein_coding	ST8 alpha-N-acetyl-neuraminide alpha-2,8-sialyltransferase 3 [Source:HGNC Symbol;Acc:HGNC:14269]	-
ENSG00000168758	1709.42	1690.79	1653.59	1928.55	1890.92	2006.98	1684.6	1942.15	-0.205274	0.0303771	0.999794	SEMA4C	2	96859716	96870757	-	6157	protein_coding	semaphorin 4C [Source:HGNC Symbol;Acc:HGNC:10731]	-
ENSG00000105327	262.386	225.773	178.422	310.552	210.102	400.823	222.194	307.159	-0.467694	0.0304861	0.999794	BBC3	19	47220822	47232766	-	3180	protein_coding	BCL2 binding component 3 [Source:HGNC Symbol;Acc:HGNC:17868]	-
ENSG00000135643	316.234	243.835	251.703	201.216	238.608	183.233	270.591	207.686	0.383967	0.0306911	0.999794	KCNMB4	12	70366276	70434292	+	4874	protein_coding	potassium calcium-activated channel subfamily M regulatory beta subunit 4 [Source:HGNC Symbol;Acc:HGNC:6289]	-
ENSG00000140451	373.019	386.323	345.162	478.691	370.582	549.7	368.168	466.324	-0.341944	0.030787	0.999794	PIF1	15	64815632	64825668	-	4656	protein_coding	PIF1 5'-to-3' DNA helicase [Source:HGNC Symbol;Acc:HGNC:26220]	-
ENSG00000135392	437.636	395.354	365.341	482.366	421.26	612.686	399.444	505.438	-0.339876	0.0308212	0.999794	DNAJC14	12	55820960	55830824	-	4192	protein_coding	DnaJ heat shock protein family (Hsp40) member C14 [Source:HGNC Symbol;Acc:HGNC:24581]	-
ENSG00000173153	761.702	685.348	589.431	934.412	691.542	897.08	678.827	841.011	-0.30943	0.0312647	0.999794	ESRRA	11	64305572	64316743	+	3030	protein_coding	estrogen related receptor alpha [Source:HGNC Symbol;Acc:HGNC:3471]	ESR-like
ENSG00000109205	399.453	430.475	395.078	322.496	348.411	328.293	408.335	333.067	0.294668	0.0316144	0.999794	ODAM	4	70196496	70204576	+	1562	protein_coding	odontogenic, ameloblast associated [Source:HGNC Symbol;Acc:HGNC:26043]	-
ENSG00000107611	38.183	38.1306	47.7917	21.1322	24.2832	24.8128	41.3684	23.4094	0.82144	0.0316254	0.999794	CUBN	10	16823966	17129817	-	13270	protein_coding	cubilin [Source:HGNC Symbol;Acc:HGNC:2548]	-
ENSG00000135924	472.882	418.433	446.056	521.874	434.985	802.6	445.79	586.487	-0.396418	0.0318054	0.999794	DNAJB2	2	219279267	219286900	+	5886	protein_coding	DnaJ heat shock protein family (Hsp40) member B2 [Source:HGNC Symbol;Acc:HGNC:5228]	-
ENSG00000167525	77.3451	99.3403	99.8316	131.387	100.3	164.146	92.1723	131.945	-0.520705	0.0319195	0.999794	PROCA1	17	28703197	28711854	-	4829	protein_coding	protein interacting with cyclin A1 [Source:HGNC Symbol;Acc:HGNC:28600]	-
ENSG00000224831	85.1775	78.2681	92.3973	52.3712	63.3474	57.2604	85.281	57.6597	0.566171	0.0319348	0.999794	TMEM183B	3	149982181	149983308	-	1128	processed_pseudogene	transmembrane protein 183B [Source:HGNC Symbol;Acc:HGNC:33205]	-
ENSG00000204366	570.787	501.719	453.49	659.693	508.891	752.974	508.665	640.519	-0.332979	0.0320743	0.999794	ZBTB12	6	31899607	31901992	-	1875	protein_coding	zinc finger and BTB domain containing 12 [Source:HGNC Symbol;Acc:HGNC:19066]	ZBTB
ENSG00000270159	0	0	0	2.75638	4.22316	2.86302	0	3.28085	-4.13355	0.0321596	0.999794	AC018695.3	16	85792415	85792933	+	408	antisense	uncharacterized LOC101928557 [Source:NCBI gene;Acc:101928557]	-
ENSG00000254332	0.979051	1.00344	1.06204	9.18793	3.16737	7.63472	1.01484	6.66334	-2.72248	0.0322682	0.999794	AF201337.1	8	69129598	69130345	+	748	processed_pseudogene	tropomyosin 4 (TPM4) pseudogene	-
ENSG00000205544	37.204	39.1341	13.8065	65.2343	21.1158	94.4797	30.0482	60.2766	-1.00439	0.0325191	0.999794	TMEM256	17	7402975	7404137	-	707	protein_coding	transmembrane protein 256 [Source:HGNC Symbol;Acc:HGNC:28618]	-
ENSG00000106524	216.37	227.78	282.502	192.946	194.265	171.781	242.218	186.331	0.377657	0.0326507	0.999794	ANKMY2	7	16599776	16645817	-	2854	protein_coding	ankyrin repeat and MYND domain containing 2 [Source:HGNC Symbol;Acc:HGNC:25370]	-
ENSG00000232320	142.942	145.498	92.3973	150.682	128.806	294.891	126.946	191.46	-0.592748	0.032799	0.999794	AC009299.2	2	161340816	161341326	-	511	processed_pseudogene	matrix-remodelling associated 7 (MXRA7) pseudogene	-
ENSG00000109475	4854.14	4604.77	5611.81	4367.02	3907.48	4579.88	5023.57	4284.79	0.229271	0.0328649	0.999794	RPL34	4	108620566	108630412	+	3393	protein_coding	ribosomal protein L34 [Source:HGNC Symbol;Acc:HGNC:10340]	-
ENSG00000276250	0	0	1.06204	6.43155	4.22316	2.86302	0.354013	4.50591	-3.63422	0.0328985	0.999794	AC127024.6	17	30803654	30804077	+	424	antisense	novel transcript, antisense to CRLF3	-
ENSG00000130164	426.866	356.22	471.545	486.96	495.165	572.604	418.211	518.243	-0.310058	0.0329038	0.999794	LDLR	19	11089362	11133816	+	7718	protein_coding	low density lipoprotein receptor [Source:HGNC Symbol;Acc:HGNC:6547]	-
ENSG00000179335	862.544	851.918	800.777	1025.37	875.25	1105.13	838.413	1001.92	-0.257477	0.0329247	0.999794	CLK3	15	74598500	74645414	+	20443	protein_coding	CDC like kinase 3 [Source:HGNC Symbol;Acc:HGNC:2071]	-
ENSG00000155368	547.29	556.908	469.421	718.496	519.449	723.39	524.539	653.778	-0.31847	0.032998	0.999794	DBI	2	119366921	119372560	+	2509	protein_coding	diazepam binding inhibitor, acyl-CoA binding protein [Source:HGNC Symbol;Acc:HGNC:2690]	-
ENSG00000234648	6.85336	5.01719	24.4269	1.83759	6.33474	0.95434	12.0991	3.04222	2.01218	0.0331508	0.999794	AL162151.2	14	98973314	98973471	+	158	processed_pseudogene	pseudogene similar to part of ribosomal protein L3 (RPL3)	-
ENSG00000095066	429.804	405.389	353.659	515.443	398.033	590.736	396.284	501.404	-0.340052	0.0333839	0.999794	HOOK2	19	12763003	12872740	-	5950	protein_coding	hook microtubule tethering protein 2 [Source:HGNC Symbol;Acc:HGNC:19885]	-
ENSG00000262477	0	0	1.06204	1.83759	10.5579	1.90868	0.354013	4.76805	-3.70253	0.0338212	0.999794	AC021224.1	18	32412182	32413236	+	857	lincRNA		-
ENSG00000230291	5.87431	18.0619	25.4889	5.51276	2.11158	8.58906	16.475	5.40447	1.59248	0.0339766	0.999794	AC078817.1	12	80102899	80103333	-	435	processed_pseudogene	ribosomal protein L26 (RPL26) pseudogene	-
ENSG00000233937	68.5336	40.1375	43.5436	94.6356	63.3474	80.1646	50.7382	79.3825	-0.646096	0.0341724	0.999794	CTC-338M12.4	5	181246523	181272167	+	3312	processed_transcript	uncharacterized LOC101928649 [Source:NCBI gene;Acc:101928649]	-
ENSG00000076984	772.472	771.643	733.868	918.793	802.4	994.422	759.328	905.205	-0.254	0.0341957	0.999794	MAP2K7	19	7903843	7914478	+	5145	protein_coding	mitogen-activated protein kinase kinase 7 [Source:HGNC Symbol;Acc:HGNC:6847]	-
ENSG00000219133	11.7486	21.0722	6.37223	1.83759	6.33474	3.81736	13.0643	3.99656	1.72818	0.0342268	0.999794	AL592114.1	1	204346776	204347258	-	483	processed_pseudogene	ribosomal protein L21 (RPL21) pseudogene	-
ENSG00000166669	127.277	121.416	134.879	95.5544	97.1327	86.8449	127.857	93.1773	0.456586	0.0344447	0.999794	ATF7IP2	16	10326434	10483638	+	6391	protein_coding	activating transcription factor 7 interacting protein 2 [Source:HGNC Symbol;Acc:HGNC:20397]	-
ENSG00000282936	23.4972	41.1409	36.1093	61.5591	21.1158	111.658	33.5825	64.7776	-0.952404	0.0346385	0.999794	AC004706.3	17	6636780	6640316	-	3537	TEC	TEC	-
ENSG00000164362	461.133	485.664	366.403	548.519	515.225	549.7	437.733	537.815	-0.296554	0.0348157	0.999794	TERT	5	1253147	1295069	-	4602	protein_coding	telomerase reverse transcriptase [Source:HGNC Symbol;Acc:HGNC:11730]	-
ENSG00000220785	58.7431	61.2097	58.4121	86.3665	86.5748	86.8449	59.455	86.5954	-0.54237	0.0348569	0.999794	MTMR9LP	1	32231658	32241620	-	2961	transcribed_unprocessed_pseudogene	myotubularin related protein 9-like, pseudogene [Source:HGNC Symbol;Acc:HGNC:27920]	-
ENSG00000158290	1246.33	1231.22	1440.12	1044.67	1246.89	982.016	1305.89	1091.19	0.25953	0.0349761	0.999794	CUL4B	X	120524609	120575794	-	7031	protein_coding	cullin 4B [Source:HGNC Symbol;Acc:HGNC:2555]	-
ENSG00000143314	584.494	498.708	386.582	667.044	463.492	798.783	489.928	643.106	-0.392718	0.0349876	0.999794	MRPL24	1	156737303	156741590	-	1695	protein_coding	mitochondrial ribosomal protein L24 [Source:HGNC Symbol;Acc:HGNC:14037]	-
ENSG00000179091	1364.8	1269.35	991.944	1544.49	1265.89	1617.61	1208.7	1476	-0.288228	0.0349971	0.999794	CYC1	8	144095027	144097525	+	1975	protein_coding	cytochrome c1 [Source:HGNC Symbol;Acc:HGNC:2579]	-
ENSG00000130749	2029.57	1968.74	1722.63	2450.42	2035.56	2240.79	1906.98	2242.26	-0.233765	0.0350685	0.999794	ZC3H4	19	47064187	47113752	-	6502	protein_coding	zinc finger CCCH-type containing 4 [Source:HGNC Symbol;Acc:HGNC:17808]	-
ENSG00000213645	0	1.00344	0	0.918793	6.33474	6.68038	0.334479	4.64464	-3.67076	0.0350799	0.999794	SLC25A1P3	7	63931141	63931968	+	828	processed_pseudogene	solute carrier family 25 member 1 pseudogene 3 [Source:HGNC Symbol;Acc:HGNC:43846]	-
ENSG00000160606	34.2668	27.0928	14.8685	46.8584	39.0642	49.6257	25.4094	45.1828	-0.826858	0.0354256	0.999794	TLCD1	17	28724348	28727935	-	1311	protein_coding	TLC domain containing 1 [Source:HGNC Symbol;Acc:HGNC:25177]	-
ENSG00000232028	0	0	0	4.59396	2.11158	2.86302	0	3.18952	-4.09953	0.0359186	0.999794	AC007391.1	2	37325340	37326797	+	504	lincRNA	novel transcript	-
ENSG00000122783	580.578	613.1	500.22	667.962	680.984	683.307	564.633	677.418	-0.262121	0.0359371	0.999794	CYREN	7	135092363	135170795	-	5321	protein_coding	cell cycle regulator of NHEJ [Source:HGNC Symbol;Acc:HGNC:22432]	-
ENSG00000178429	7.83241	9.03094	10.6204	3.67517	2.11158	0.95434	9.16124	2.24703	2.01864	0.0359965	0.999794	RPS3AP5	10	84560443	84561263	+	821	processed_pseudogene	ribosomal protein S3A pseudogene 5 [Source:HGNC Symbol;Acc:HGNC:23744]	-
ENSG00000196743	560.017	493.691	516.15	460.315	443.432	389.371	523.286	431.039	0.280001	0.0360599	0.999794	GM2A	5	151212150	151270440	+	4479	protein_coding	GM2 ganglioside activator [Source:HGNC Symbol;Acc:HGNC:4367]	-
ENSG00000101846	302.527	289.993	354.721	235.211	241.776	274.85	315.747	250.612	0.332473	0.0361381	0.999794	STS	X	7219456	7354810	+	6521	protein_coding	steroid sulfatase [Source:HGNC Symbol;Acc:HGNC:11425]	-
ENSG00000130770	359.312	359.231	379.148	454.802	351.578	611.732	365.897	472.704	-0.370768	0.0362005	0.999794	ATP5IF1	1	28236109	28246906	+	2225	protein_coding	ATP synthase inhibitory factor subunit 1 [Source:HGNC Symbol;Acc:HGNC:871]	-
ENSG00000214309	49.9316	38.1306	18.0546	59.7215	57.0126	62.9864	35.3723	59.9069	-0.75532	0.0363505	0.999794	MBLAC1	7	100126694	100128498	+	1571	protein_coding	metallo-beta-lactamase domain containing 1 [Source:HGNC Symbol;Acc:HGNC:22180]	-
ENSG00000255968	0	0	0	1.83759	2.11158	5.72604	0	3.22507	-4.11306	0.0364964	0.999794	AC024145.1	12	26318953	26421462	+	775	antisense	novel transcript to ITPR2	-
ENSG00000099385	259.449	281.966	202.849	312.39	248.111	436.133	248.088	332.211	-0.421663	0.0367145	0.999794	BCL7C	16	30833626	30894960	-	4398	protein_coding	BCL tumor suppressor 7C [Source:HGNC Symbol;Acc:HGNC:1006]	-
ENSG00000260793	40.1411	42.1444	42.4815	78.0974	49.6221	67.7581	41.589	65.1592	-0.651585	0.0367153	0.999794	AC003102.1	17	44221401	44223710	+	2012	antisense	novel transcript, antisense to UBTF	-
ENSG00000205041	26.4344	60.2062	41.4195	65.2343	60.18	82.0732	42.6867	69.1625	-0.698221	0.0369838	0.999794	AC118344.1	19	40273489	40275479	-	1462	sense_intronic	novel transcript, sense intronic to AKT2	-
ENSG00000113583	629.53	622.131	757.233	523.712	620.804	505.8	669.631	550.105	0.284115	0.0370516	0.999794	C5orf15	5	133955502	133968787	-	2422	protein_coding	chromosome 5 open reading frame 15 [Source:HGNC Symbol;Acc:HGNC:20656]	-
ENSG00000162775	444.489	501.719	430.125	523.712	561.68	574.513	458.778	553.302	-0.269773	0.0372278	0.999794	RBM15	1	110338506	110346681	+	4670	protein_coding	RNA binding motif protein 15 [Source:HGNC Symbol;Acc:HGNC:14959]	-
ENSG00000167123	265.323	230.791	200.725	283.907	249.166	378.873	232.28	303.982	-0.388223	0.0372462	0.999794	CERCAM	9	128411751	128437351	+	6059	protein_coding	cerebral endothelial cell adhesion molecule [Source:HGNC Symbol;Acc:HGNC:23723]	-
ENSG00000260267	110.633	139.478	96.6455	154.357	143.587	173.69	115.585	157.211	-0.443495	0.0372734	0.999794	AC026471.1	16	31456711	31459736	-	3026	antisense	novel transcript, antisense to ARMC5	-
ENSG00000185324	1224.79	1130.87	875.119	1349.71	1132.86	1474.46	1076.93	1319.01	-0.292474	0.0372785	0.999794	CDK10	16	89680737	89696364	+	6791	protein_coding	cyclin dependent kinase 10 [Source:HGNC Symbol;Acc:HGNC:1770]	-
ENSG00000133665	23.4972	28.0962	16.9926	12.8631	11.6137	6.68038	22.862	10.3857	1.14063	0.0374447	0.999794	DYDC2	10	80344745	80368073	+	2465	protein_coding	DPY30 domain containing 2 [Source:HGNC Symbol;Acc:HGNC:23468]	-
ENSG00000069869	249.658	272.935	311.177	210.404	237.553	209.955	277.923	219.304	0.34198	0.0375392	0.999794	NEDD4	15	55826922	55993746	-	9122	protein_coding	neural precursor cell expressed, developmentally down-regulated 4, E3 ubiquitin protein ligase [Source:HGNC Symbol;Acc:HGNC:7727]	-
ENSG00000165917	0	2.00687	0	10.1067	2.11158	5.72604	0.668958	5.98145	-3.15794	0.0375749	0.999794	RAPSN	11	47437757	47449178	-	1918	protein_coding	receptor associated protein of the synapse [Source:HGNC Symbol;Acc:HGNC:9863]	-
ENSG00000149761	218.328	224.77	180.546	260.937	228.051	318.75	207.882	269.246	-0.373425	0.0377829	0.999794	NUDT22	11	64225941	64230686	+	3721	protein_coding	nudix hydrolase 22 [Source:HGNC Symbol;Acc:HGNC:28189]	-
ENSG00000152382	632.467	640.193	688.201	572.408	575.405	488.622	653.62	545.478	0.260964	0.0379086	0.999794	TADA1	1	166856510	166876327	-	2963	protein_coding	transcriptional adaptor 1 [Source:HGNC Symbol;Acc:HGNC:30631]	-
ENSG00000134294	5681.44	5789.83	6331.87	5056.12	5619.97	4756.43	5934.38	5144.17	0.206233	0.0379936	0.999794	SLC38A2	12	46358189	46372867	-	6602	protein_coding	solute carrier family 38 member 2 [Source:HGNC Symbol;Acc:HGNC:13448]	-
ENSG00000104112	942.827	970.324	1264.89	718.496	966.048	896.125	1059.35	860.223	0.30064	0.0381568	0.999794	SCG3	15	51681353	51721031	+	3315	protein_coding	secretogranin III [Source:HGNC Symbol;Acc:HGNC:13707]	-
ENSG00000183010	1112.2	1023.51	1123.64	1271.61	1144.48	1437.24	1086.45	1284.44	-0.241993	0.0381728	0.999794	PYCR1	17	81932384	81942412	-	2886	protein_coding	pyrroline-5-carboxylate reductase 1 [Source:HGNC Symbol;Acc:HGNC:9721]	-
ENSG00000099800	1251.23	1135.89	914.415	1338.68	1080.07	1730.22	1100.51	1382.99	-0.329706	0.0382111	0.999794	TIMM13	19	2425624	2427894	-	1973	protein_coding	translocase of inner mitochondrial membrane 13 [Source:HGNC Symbol;Acc:HGNC:11816]	-
ENSG00000135622	294.694	330.131	330.294	439.183	350.522	390.325	318.373	393.343	-0.306642	0.0383826	0.999794	SEMA4F	2	74654228	74683853	+	6227	protein_coding	ssemaphorin 4F [Source:HGNC Symbol;Acc:HGNC:10734]	-
ENSG00000282834	0	0	0	6.43155	4.22316	0	0	3.55157	-4.25134	0.0385154	0.999794	AP000787.3	11	95203727	95204033	+	307	processed_pseudogene	ribosomal protein S16 (RPS16) pseudogene	-
ENSG00000234141	2.93715	8.0275	8.4963	0	2.11158	0.95434	6.48699	1.02197	2.7056	0.0386706	0.999794	AC006042.4	7	7949853	7950709	-	692	antisense	novel transcript	-
ENSG00000006015	509.107	508.743	335.604	597.215	485.663	640.362	451.151	574.414	-0.348255	0.0391198	0.999794	REX1BD	19	18588685	18592336	+	3370	protein_coding	required for excision 1-B domain containing [Source:HGNC Symbol;Acc:HGNC:26098]	-
ENSG00000206181	1.9581	2.00687	5.31019	0	0	0	3.09172	0	4.10425	0.0391889	0.999794	ELOA2	18	47032572	47035621	-	3050	protein_coding	elongin A2 [Source:HGNC Symbol;Acc:HGNC:30771]	-
ENSG00000061794	635.404	579.987	720.062	495.229	633.474	421.818	645.151	516.84	0.320891	0.0393243	0.999794	MRPS35	12	27710773	27756295	+	1979	protein_coding	mitochondrial ribosomal protein S35 [Source:HGNC Symbol;Acc:HGNC:16635]	-
ENSG00000279894	0.979051	0	2.12408	8.26913	7.39053	3.81736	1.03438	6.49234	-2.66754	0.0394384	0.999794	Z73965.1	X	103596608	103598904	+	2297	TEC	TEC	-
ENSG00000146830	2944.01	3003.29	2409.76	3444.55	2840.07	3665.62	2785.69	3316.75	-0.251804	0.0394431	0.999794	GIGYF1	7	100679507	100694037	-	6917	protein_coding	GRB10 interacting GYF protein 1 [Source:HGNC Symbol;Acc:HGNC:9126]	-
ENSG00000229989	5.87431	8.0275	3.18611	0	2.11158	0	5.69597	0.70386	3.09457	0.0395043	0.999794	MIR181A1HG	1	198807493	198937429	-	3250	lincRNA	MIR181A1 host gene [Source:HGNC Symbol;Acc:HGNC:48659]	-
ENSG00000162736	1722.15	1658.68	1712.01	1453.53	1580.52	1368.52	1697.61	1467.52	0.21047	0.0395319	0.999794	NCSTN	1	160343272	160358952	+	4175	protein_coding	nicastrin [Source:HGNC Symbol;Acc:HGNC:17091]	-
ENSG00000231398	2.93715	4.01375	2.12408	0	0	0	3.02499	0	4.07802	0.0399907	0.999794	AL359385.1	10	97275012	97278097	+	365	processed_pseudogene	CD164 antigen, sialomucin (CD164) pseudogene	-
ENSG00000186174	344.626	328.124	350.473	439.183	332.574	522.978	341.074	431.578	-0.340982	0.0402174	0.999794	BCL9L	11	118893875	118925608	-	10470	protein_coding	B cell CLL/lymphoma 9 like [Source:HGNC Symbol;Acc:HGNC:23688]	-
ENSG00000145526	2.93715	12.0412	6.37223	0.918793	2.11158	0.95434	7.11688	1.32824	2.44032	0.0402338	0.999794	CDH18	5	19472951	20575873	-	4853	protein_coding	cadherin 18 [Source:HGNC Symbol;Acc:HGNC:1757]	-
ENSG00000182095	2410.42	2144.35	1736.43	2673.69	2155.92	2776.17	2097.07	2535.26	-0.273771	0.0402455	0.999794	TNRC18	7	5306790	5425414	-	12572	protein_coding	trinucleotide repeat containing 18 [Source:HGNC Symbol;Acc:HGNC:11962]	-
ENSG00000109458	898.769	976.345	1007.87	780.974	897.421	762.518	960.996	813.638	0.240618	0.0402893	0.999794	GAB1	4	143336762	143474568	+	10119	protein_coding	GRB2 associated binding protein 1 [Source:HGNC Symbol;Acc:HGNC:4066]	-
ENSG00000116871	3224.02	2830.7	2266.39	3566.75	2832.68	3697.11	2773.7	3365.52	-0.279021	0.0403362	0.999794	MAP7D1	1	36155579	36180849	+	5271	protein_coding	MAP7 domain containing 1 [Source:HGNC Symbol;Acc:HGNC:25514]	-
ENSG00000164967	65.5964	82.2819	64.7843	100.148	81.2958	125.973	70.8875	102.472	-0.533221	0.0404866	0.999794	RPP25L	9	34610486	34612104	-	1092	protein_coding	ribonuclease P/MRP subunit p25 like [Source:HGNC Symbol;Acc:HGNC:19909]	-
ENSG00000198034	16967.9	16013.9	18759.8	14377.3	15382.9	15515.7	17247.2	15091.9	0.19258	0.0405208	0.999794	RPS4X	X	72255679	72277300	-	2982	protein_coding	ribosomal protein S4 X-linked [Source:HGNC Symbol;Acc:HGNC:10424]	-
ENSG00000188921	47.9735	32.11	28.675	15.6195	29.5621	12.4064	36.2528	19.196	0.928786	0.0408819	0.999794	HACD4	9	20999515	21031636	-	9152	protein_coding	3-hydroxyacyl-CoA dehydratase 4 [Source:HGNC Symbol;Acc:HGNC:20920]	-
ENSG00000118855	470.924	474.626	534.205	401.512	445.543	373.147	493.252	406.734	0.278674	0.0410136	0.999794	MFSD1	3	158732198	158829719	+	5288	protein_coding	major facilitator superfamily domain containing 1 [Source:HGNC Symbol;Acc:HGNC:25874]	-
ENSG00000184270	1.9581	5.01719	2.12408	0	0	0	3.03312	0	4.08126	0.0411055	0.999794	HIST2H2AB	1	149887524	149887916	-	393	protein_coding	histone cluster 2 H2A family member b [Source:HGNC Symbol;Acc:HGNC:20508]	-
ENSG00000104731	867.44	857.939	782.722	1033.64	847.799	1120.4	836.034	1000.61	-0.259714	0.0411751	0.999794	KLHDC4	16	87696485	87765992	-	11177	protein_coding	kelch domain containing 4 [Source:HGNC Symbol;Acc:HGNC:25272]	-
ENSG00000196739	129.235	145.498	145.499	154.357	177.373	228.087	140.077	186.606	-0.41412	0.0412224	0.999794	COL27A1	9	114155560	114312511	+	13988	protein_coding	collagen type XXVII alpha 1 chain [Source:HGNC Symbol;Acc:HGNC:22986]	-
ENSG00000174444	24487.1	23949	27230.7	21361.9	23731	21083.3	25222.3	22058.7	0.193361	0.0412616	0.999794	RPL4	15	66498015	66524532	-	5637	protein_coding	ribosomal protein L4 [Source:HGNC Symbol;Acc:HGNC:10353]	-
ENSG00000170525	1167.03	1083.71	931.407	1301.01	1164.54	1294.09	1060.72	1253.21	-0.240489	0.0413721	0.999794	PFKFB3	10	6144934	6254644	+	6114	protein_coding	6-phosphofructo-2-kinase/fructose-2,6-biphosphatase 3 [Source:HGNC Symbol;Acc:HGNC:8874]	-
ENSG00000249753	3.91621	3.01031	5.31019	0	1.05579	0	4.0789	0.35193	3.54449	0.04165	0.999794	AC084357.2	12	63623788	63795718	-	275	antisense	antisense to TMEM5	-
ENSG00000163362	325.045	248.852	253.827	385.893	320.96	334.019	275.908	346.957	-0.330623	0.0416797	0.999794	INAVA	1	200891048	200915735	+	5413	protein_coding	innate immunity activator [Source:HGNC Symbol;Acc:HGNC:25599]	-
ENSG00000143207	1809.29	1641.62	1770.42	1529.79	1582.63	1404.79	1740.44	1505.74	0.209176	0.0418435	0.999794	COP1	1	175944831	176207493	-	4384	protein_coding	COP1, E3 ubiquitin ligase [Source:HGNC Symbol;Acc:HGNC:17440]	-
ENSG00000169288	280.988	256.88	270.82	207.647	235.441	202.32	269.562	215.136	0.326709	0.0418443	0.999794	MRPL1	4	77862520	77952790	+	1943	protein_coding	mitochondrial ribosomal protein L1 [Source:HGNC Symbol;Acc:HGNC:14275]	-
ENSG00000068024	558.059	548.88	640.409	622.023	672.538	832.184	582.449	708.915	-0.283915	0.0418575	0.999794	HDAC4	2	239048168	239401654	-	13368	protein_coding	histone deacetylase 4 [Source:HGNC Symbol;Acc:HGNC:14063]	-
ENSG00000146540	857.649	854.929	623.416	1015.27	725.328	1243.5	778.665	994.699	-0.35349	0.0419287	0.999794	C7orf50	7	996986	1138260	-	4961	protein_coding	chromosome 7 open reading frame 50 [Source:HGNC Symbol;Acc:HGNC:22421]	-
ENSG00000196604	4.89526	2.00687	2.12408	0	0	0	3.00874	0	4.07145	0.0419412	0.999794	POTEF	2	130074030	130129222	-	4209	protein_coding	POTE ankyrin domain family member F [Source:HGNC Symbol;Acc:HGNC:33905]	-
ENSG00000269343	234.972	223.767	203.911	289.42	266.059	272.941	220.883	276.14	-0.321944	0.0419684	0.999794	ZNF587B	19	57819741	57846238	+	4380	protein_coding	zinc finger protein 587B [Source:HGNC Symbol;Acc:HGNC:37142]	zf-C2H2
ENSG00000119943	33.2877	30.1031	24.4269	38.5893	58.0684	49.6257	29.2726	48.7611	-0.730992	0.0420123	0.999794	PYROXD2	10	98383565	98415184	-	3867	protein_coding	pyridine nucleotide-disulphide oxidoreductase domain 2 [Source:HGNC Symbol;Acc:HGNC:23517]	-
ENSG00000099364	2081.46	2057.05	1519.78	2310.76	1999.67	2515.64	1886.1	2275.36	-0.270627	0.0421124	0.999794	FBXL19	16	30923055	30948783	+	4340	protein_coding	F-box and leucine rich repeat protein 19 [Source:HGNC Symbol;Acc:HGNC:25300]	-
ENSG00000238110	0.979051	5.01719	3.18611	0	0	0	3.06078	0	4.09224	0.0421674	0.999794	AL353572.2	9	87944276	87945023	-	748	processed_pseudogene	novel pseudogene	-
ENSG00000138594	1170.95	1131.88	1357.28	1001.48	1057.9	1064.09	1220.04	1041.16	0.228556	0.0423031	0.999794	TMOD3	15	51829628	51947295	+	10632	protein_coding	tropomodulin 3 [Source:HGNC Symbol;Acc:HGNC:11873]	-
ENSG00000168040	134.13	146.502	118.948	161.708	174.205	188.959	133.193	174.957	-0.392413	0.0423522	0.999794	FADD	11	70203163	70207390	+	1841	protein_coding	Fas associated via death domain [Source:HGNC Symbol;Acc:HGNC:3573]	-
ENSG00000196456	319.171	271.932	248.517	401.512	360.024	298.708	279.873	353.415	-0.335954	0.0423653	0.999794	ZNF775	7	150379335	150398631	+	2385	protein_coding	zinc finger protein 775 [Source:HGNC Symbol;Acc:HGNC:28501]	zf-C2H2
ENSG00000137161	709.812	601.059	578.811	804.862	595.465	971.518	629.894	790.615	-0.328385	0.0424376	0.999794	CNPY3	6	42929192	42939287	+	1712	protein_coding	canopy FGF signaling regulator 3 [Source:HGNC Symbol;Acc:HGNC:11968]	-
ENSG00000250448	175.25	153.526	146.561	189.271	171.038	276.759	158.446	212.356	-0.423002	0.0425236	0.999794	AC092335.1	5	16180238	16185585	+	2066	antisense	novel transcript, antisense to MARCH11	-
ENSG00000122644	236.93	236.811	240.021	193.865	203.767	165.101	237.921	187.578	0.343828	0.0425447	0.999794	ARL4A	7	12686856	12690934	+	3561	protein_coding	ADP ribosylation factor like GTPase 4A [Source:HGNC Symbol;Acc:HGNC:695]	-
ENSG00000100056	320.15	261.897	260.199	364.761	299.844	393.188	280.749	352.598	-0.329258	0.042622	0.999794	ESS2	22	19130279	19144684	-	6003	protein_coding	ess-2 splicing factor homolog [Source:HGNC Symbol;Acc:HGNC:16817]	-
ENSG00000215154	45.0364	60.2062	39.2954	73.5034	54.9011	95.434	48.1793	74.6128	-0.63231	0.0426866	0.999794	AC141586.1	16	2603350	2630494	+	2751	transcribed_unprocessed_pseudogene	potassium channel tetramerization domain containing 5 pseudogene [Source:NCBI gene;Acc:652276]	-
ENSG00000185670	97.9051	62.2131	64.7843	103.824	114.025	104.023	74.9675	107.291	-0.514403	0.042876	0.999794	ZBTB3	11	62748319	62754188	-	3348	protein_coding	zinc finger and BTB domain containing 3 [Source:HGNC Symbol;Acc:HGNC:22918]	ZBTB
ENSG00000060491	780.304	717.458	539.515	909.605	667.259	982.016	679.092	852.96	-0.329022	0.0429882	0.999794	OGFR	20	62804835	62814000	+	4702	protein_coding	opioid growth factor receptor [Source:HGNC Symbol;Acc:HGNC:15768]	-
ENSG00000272655	49.9316	51.1753	61.5982	86.3665	51.7337	112.612	54.235	83.5708	-0.628396	0.0430762	0.999794	POLR2J4	7	44013562	44019170	-	1422	transcribed_unprocessed_pseudogene	RNA polymerase II subunit J4, pseudogene [Source:HGNC Symbol;Acc:HGNC:28195]	-
ENSG00000101440	6.85336	6.02062	2.12408	15.6195	9.50211	17.1781	4.99935	14.0999	-1.49086	0.0431237	0.999794	ASIP	20	34194569	34269344	+	778	protein_coding	agouti signaling protein [Source:HGNC Symbol;Acc:HGNC:745]	-
ENSG00000145819	541.415	553.897	598.989	475.935	485.663	461.901	564.767	474.499	0.251101	0.043131	0.999794	ARHGAP26	5	142770377	143229011	+	17158	protein_coding	Rho GTPase activating protein 26 [Source:HGNC Symbol;Acc:HGNC:17073]	-
ENSG00000197046	0	0	0	6.43155	1.05579	1.90868	0	3.13201	-4.07698	0.0431723	0.999794	SIGLEC15	18	45825512	45844080	+	3598	protein_coding	sialic acid binding Ig like lectin 15 [Source:HGNC Symbol;Acc:HGNC:27596]	-
ENSG00000268869	0	0	1.06204	6.43155	4.22316	1.90868	0.354013	4.1878	-3.52827	0.0432562	0.999794	ESPNP	1	16687339	16720157	-	3178	transcribed_unprocessed_pseudogene	espin pseudogene [Source:HGNC Symbol;Acc:HGNC:23285]	-
ENSG00000179041	562.955	564.935	392.954	656.937	536.341	710.029	506.948	634.436	-0.323535	0.0433506	0.999794	RRS1	8	66429028	66430733	+	1706	protein_coding	ribosome biogenesis regulator homolog [Source:HGNC Symbol;Acc:HGNC:17083]	-
ENSG00000172590	442.531	410.406	370.651	496.148	424.427	591.691	407.863	504.089	-0.305975	0.0433799	0.999794	MRPL52	14	22829879	22835037	+	3213	protein_coding	mitochondrial ribosomal protein L52 [Source:HGNC Symbol;Acc:HGNC:16655]	-
ENSG00000108819	2436.86	2348.04	2055.04	2697.58	2196.04	3448.03	2279.98	2780.55	-0.286482	0.0434599	0.999794	PPP1R9B	17	50133735	50150630	-	4298	protein_coding	protein phosphatase 1 regulatory subunit 9B [Source:HGNC Symbol;Acc:HGNC:9298]	-
ENSG00000125870	1500.89	1362.67	1372.15	1244.96	1234.22	1191.97	1411.9	1223.72	0.206527	0.0435039	0.999794	SNRPB2	20	16729961	16742563	+	2607	protein_coding	small nuclear ribonucleoprotein polypeptide B2 [Source:HGNC Symbol;Acc:HGNC:11155]	-
ENSG00000213999	0	1.00344	1.06204	7.35034	1.05579	8.58906	0.688492	5.66506	-3.06549	0.0437332	0.999794	MEF2B	19	19145568	19170289	-	1848	protein_coding	myocyte enhancer factor 2B [Source:HGNC Symbol;Acc:HGNC:6995]	SRF
ENSG00000143355	0.979051	5.01719	0	7.35034	10.5579	8.58906	1.99875	8.83243	-2.13077	0.043867	0.999794	LHX9	1	197911902	197935478	+	10442	protein_coding	LIM homeobox 9 [Source:HGNC Symbol;Acc:HGNC:14222]	Homeobox
ENSG00000122733	19.581	35.1203	26.551	16.5383	10.5579	13.3608	27.0841	13.4856	0.999959	0.043884	0.999794	PHF24	9	34957608	34982544	+	5813	protein_coding	PHD finger protein 24 [Source:HGNC Symbol;Acc:HGNC:29180]	-
ENSG00000226137	504.211	501.719	417.381	551.276	481.44	761.563	474.437	598.093	-0.334414	0.0439022	0.999794	BAIAP2-DT	17	81029130	81034881	-	4773	lincRNA	BAIAP2 divergent transcript [Source:HGNC Symbol;Acc:HGNC:44342]	-
ENSG00000179967	177.208	169.581	81.7769	215.916	140.42	269.124	142.855	208.487	-0.545009	0.0439668	0.999794	PPP1R14BP3	4	139114930	139115374	-	445	processed_pseudogene	protein phosphatase 1 regulatory inhibitor subunit 14B pseudogene 3 [Source:HGNC Symbol;Acc:HGNC:16330]	-
ENSG00000183808	637.362	632.166	773.164	786.487	819.293	818.824	680.897	808.201	-0.247753	0.0439926	0.999794	RBM12B	8	93729356	93741017	-	7618	protein_coding	RNA binding motif protein 12B [Source:HGNC Symbol;Acc:HGNC:32310]	-
ENSG00000260186	0.979051	0	0	4.59396	7.39053	0.95434	0.32635	4.31294	-3.56347	0.0440407	0.999794	LINC02137	16	58421326	58462470	+	1776	lincRNA	long intergenic non-protein coding RNA 2137 [Source:HGNC Symbol;Acc:HGNC:52997]	-
ENSG00000124613	167.418	161.553	219.842	130.469	153.09	131.699	182.938	138.419	0.402506	0.0441126	0.999794	ZNF391	6	27374615	27403904	+	4834	protein_coding	zinc finger protein 391 [Source:HGNC Symbol;Acc:HGNC:18779]	zf-C2H2
ENSG00000101166	1303.12	1323.53	1499.6	1178.81	1287.01	1037.37	1375.42	1167.73	0.236342	0.0441989	0.999794	PRELID3B	20	59033145	59042909	-	2977	protein_coding	PRELI domain containing 3B [Source:HGNC Symbol;Acc:HGNC:15892]	-
ENSG00000253230	163.502	173.595	209.221	229.698	205.879	268.17	182.106	234.582	-0.367522	0.0442018	0.999794	LINC00599	8	9900064	9905366	-	4136	lincRNA	long intergenic non-protein coding RNA 599 [Source:HGNC Symbol;Acc:HGNC:27231]	-
ENSG00000167771	1445.08	1284.4	1091.78	1532.55	1412.65	1577.52	1273.75	1507.57	-0.242941	0.0442616	0.999794	RCOR2	11	63911221	63916844	-	2738	protein_coding	REST corepressor 2 [Source:HGNC Symbol;Acc:HGNC:27455]	MYB
ENSG00000262075	5.87431	5.01719	11.6824	23.8886	11.6137	19.0868	7.52464	18.1964	-1.28605	0.044289	0.999794	DKFZP434A062	9	136322303	136327323	-	5021	lincRNA	uncharacterized LOC26102 [Source:NCBI gene;Acc:26102]	-
ENSG00000147394	17.6229	26.0894	35.0473	49.6148	42.2316	41.991	26.2532	44.6125	-0.770432	0.0442895	0.999794	ZNF185	X	152914442	152973480	+	4812	protein_coding	zinc finger protein 185 with LIM domain [Source:HGNC Symbol;Acc:HGNC:12976]	-
ENSG00000242071	224.203	318.09	204.973	203.053	171.038	195.64	249.089	189.91	0.390773	0.0443301	0.999794	RPL7AP6	14	69885340	69886140	-	801	processed_pseudogene	ribosomal protein L7a pseudogene 6 [Source:HGNC Symbol;Acc:HGNC:19785]	-
ENSG00000084676	1041.71	1146.93	1421.01	973.92	1064.24	980.107	1203.22	1006.09	0.257949	0.0443863	0.999794	NCOA1	2	24491914	24770702	+	8633	protein_coding	nuclear receptor coactivator 1 [Source:HGNC Symbol;Acc:HGNC:7668]	-
ENSG00000055208	1574.31	1804.18	1906.36	1476.5	1696.65	1258.77	1761.62	1477.31	0.254176	0.0445018	0.999794	TAB2	6	149218641	149411613	+	6010	protein_coding	TGF-beta activated kinase 1 (MAP3K7) binding protein 2 [Source:HGNC Symbol;Acc:HGNC:17075]	-
ENSG00000279519	161.543	221.76	242.145	166.301	160.48	148.877	208.483	158.553	0.393629	0.044669	0.999794	AC007382.1	2	36839922	36842539	-	2618	TEC	TEC	-
ENSG00000186106	352.459	374.282	480.041	313.308	346.299	311.115	402.261	323.574	0.313731	0.0446913	0.999794	ANKRD46	8	100509752	100559784	-	5820	protein_coding	ankyrin repeat domain 46 [Source:HGNC Symbol;Acc:HGNC:27229]	-
ENSG00000264070	45.0364	48.165	32.9232	66.1531	48.5663	83.0276	42.0415	65.9157	-0.649488	0.0447284	0.999794	DND1P1	17	45585871	45586929	+	1059	processed_pseudogene	DND microRNA-mediated repression inhibitor 1 pseudogene 1 [Source:HGNC Symbol;Acc:HGNC:31444]	-
ENSG00000248283	2.93715	7.02406	0	0	0	0	3.32041	0	4.21457	0.0447562	0.999794	CCNL2P1	4	42561457	42562425	-	969	processed_pseudogene	cyclin L2 pseudogene 1 [Source:HGNC Symbol;Acc:HGNC:50855]	-
ENSG00000251018	2.93715	7.02406	0	0	0	0	3.32041	0	4.21457	0.0447562	0.999794	HMMR-AS1	5	163483065	163494058	-	957	antisense	HMMR antisense RNA 1 [Source:HGNC Symbol;Acc:HGNC:49149]	-
ENSG00000130940	67.5545	89.3059	67.9704	90.0417	108.746	119.292	74.9436	106.027	-0.499289	0.044881	0.999794	CASZ1	1	10636604	10796650	-	11336	protein_coding	castor zinc finger 1 [Source:HGNC Symbol;Acc:HGNC:26002]	Others
ENSG00000166886	507.149	513.76	411.009	525.549	508.891	773.015	477.306	602.485	-0.335982	0.0449384	0.999794	NAB2	12	57088894	57095476	+	3010	protein_coding	NGFI-A binding protein 2 [Source:HGNC Symbol;Acc:HGNC:7627]	-
ENSG00000152942	958.491	958.283	1083.28	820.482	955.49	748.203	1000.02	841.391	0.249662	0.0450517	0.999794	RAD17	5	69369293	69414801	+	4159	protein_coding	RAD17 checkpoint clamp loader component [Source:HGNC Symbol;Acc:HGNC:9807]	-
ENSG00000103152	260.428	188.646	141.251	295.851	198.488	311.115	196.775	268.485	-0.448194	0.0450973	0.999794	MPG	16	77007	85853	+	1661	protein_coding	N-methylpurine DNA glycosylase [Source:HGNC Symbol;Acc:HGNC:7211]	-
ENSG00000011590	2.93715	5.01719	5.31019	11.0255	8.44632	19.0868	4.42151	12.8529	-1.54687	0.0451179	0.999794	ZBTB32	19	35704527	35717038	+	2770	protein_coding	zinc finger and BTB domain containing 32 [Source:HGNC Symbol;Acc:HGNC:16763]	ZBTB
ENSG00000186193	1113.18	1044.58	947.338	1235.78	1045.23	1442.96	1035.03	1241.32	-0.262448	0.0452625	0.999794	SAPCD2	9	137062124	137070588	-	3848	protein_coding	suppressor APC domain containing 2 [Source:HGNC Symbol;Acc:HGNC:28055]	-
ENSG00000156049	9.79051	8.0275	5.31019	0.918793	0	3.81736	7.7094	1.57872	2.26892	0.0453406	0.999794	GNA14	9	77423079	77648307	-	2721	protein_coding	G protein subunit alpha 14 [Source:HGNC Symbol;Acc:HGNC:4382]	-
ENSG00000139219	10.7696	15.0516	6.37223	30.3202	14.7811	24.8128	10.7311	23.3047	-1.11954	0.0453438	0.999794	COL2A1	12	47972965	48004554	-	6664	protein_coding	collagen type II alpha 1 chain [Source:HGNC Symbol;Acc:HGNC:2200]	-
ENSG00000224858	78.3241	91.3128	67.9704	71.6658	51.7337	25.7672	79.2024	49.7222	0.670915	0.0457081	0.999794	RPL29P11	3	37016523	37017014	-	492	processed_pseudogene	ribosomal protein L29 pseudogene 11 [Source:HGNC Symbol;Acc:HGNC:36905]	-
ENSG00000270898	7.83241	7.02406	3.18611	12.8631	13.7253	20.0411	6.0142	15.5432	-1.36335	0.0457154	0.999794	GPR75-ASB3	2	53670293	53860160	-	2340	protein_coding	GPR75-ASB3 readthrough [Source:HGNC Symbol;Acc:HGNC:40043]	-
ENSG00000280116	0.979051	1.00344	0	5.51276	2.11158	8.58906	0.66083	5.40447	-3.01602	0.0457291	0.999794	AC231657.2	X	49155242	49157351	-	255	unprocessed_pseudogene	MAGI family member, X-linked (MAGIX) pseudogene	-
ENSG00000104957	471.903	453.554	364.279	554.951	463.492	560.198	429.912	526.213	-0.291642	0.045735	0.999794	CCDC130	19	13731760	13763296	+	3307	protein_coding	coiled-coil domain containing 130 [Source:HGNC Symbol;Acc:HGNC:28118]	-
ENSG00000176619	5363.24	5571.08	4449.94	6367.23	4986.5	7064.02	5128.09	6139.25	-0.259704	0.0458226	0.999794	LMNB2	19	2427638	2456996	-	5432	protein_coding	lamin B2 [Source:HGNC Symbol;Acc:HGNC:6638]	-
ENSG00000213445	797.927	734.516	608.548	913.28	743.276	933.344	713.664	863.3	-0.274721	0.0458707	0.999794	SIPA1	11	65638097	65650930	+	4668	protein_coding	signal-induced proliferation-associated 1 [Source:HGNC Symbol;Acc:HGNC:10885]	-
ENSG00000159387	12.7277	14.0481	8.4963	26.645	19.0042	26.7215	11.7574	24.1236	-1.03639	0.0458747	0.999794	IRX6	16	55323760	55330760	+	3399	protein_coding	iroquois homeobox 6 [Source:HGNC Symbol;Acc:HGNC:14675]	Homeobox
ENSG00000002330	198.747	221.76	202.849	253.587	215.381	337.836	207.785	268.935	-0.373437	0.0460587	0.999794	BAD	11	64269830	64284704	-	1708	protein_coding	BCL2 associated agonist of cell death [Source:HGNC Symbol;Acc:HGNC:936]	-
ENSG00000271092	17.6229	10.0344	19.1167	34.9141	35.8969	20.0411	15.5913	30.284	-0.958097	0.0461592	0.999794	TMEM56-RWDD3	1	95117923	95247225	+	1961	protein_coding	TMEM56-RWDD3 readthrough [Source:HGNC Symbol;Acc:HGNC:49388]	-
ENSG00000280160	3.91621	4.01375	2.12408	15.6195	7.39053	9.5434	3.35134	10.8511	-1.69436	0.0463192	0.999794	AC135050.7	16	31093727	31095944	+	2218	TEC	novel transcript	-
ENSG00000122678	415.118	400.372	421.629	493.392	446.599	550.654	412.373	496.882	-0.269792	0.0463224	0.999794	POLM	7	44072247	44082540	-	4487	protein_coding	DNA polymerase mu [Source:HGNC Symbol;Acc:HGNC:9185]	-
ENSG00000235076	0	0	0	2.75638	3.16737	2.86302	0	2.92892	-3.9718	0.0465687	0.999794	GAPDHP52	13	21358373	21359314	+	942	processed_pseudogene	glyceraldehyde 3 phosphate dehydrogenase pseudogene 52 [Source:HGNC Symbol;Acc:HGNC:38558]	-
ENSG00000085719	1486.2	1355.64	1884.06	1182.49	1510.84	1207.24	1575.3	1300.19	0.277143	0.0465886	0.999794	CPNE3	8	86514427	86561498	+	6745	protein_coding	copine 3 [Source:HGNC Symbol;Acc:HGNC:2316]	-
ENSG00000099992	47.9735	58.1994	55.226	68.9095	73.9053	94.4797	53.7996	79.0981	-0.556897	0.0466202	0.999794	TBC1D10A	22	30291990	30327046	-	7047	protein_coding	TBC1 domain family member 10A [Source:HGNC Symbol;Acc:HGNC:23609]	-
ENSG00000118816	6605.66	6753.13	7955.73	5910.59	6971.38	5173.48	7104.84	6018.48	0.239473	0.0469536	0.999794	CCNI	4	77047158	77076005	-	3741	protein_coding	cyclin I [Source:HGNC Symbol;Acc:HGNC:1595]	-
ENSG00000232192	0.979051	3.01031	3.18611	3.67517	14.7811	9.5434	2.39183	9.33321	-1.96451	0.0469543	0.999794	KIF26B-AS1	1	245206444	245234501	-	810	antisense	KIF26B antisense RNA 1 [Source:HGNC Symbol;Acc:HGNC:41098]	-
ENSG00000106003	425.887	349.196	407.823	458.478	391.698	661.358	394.302	503.844	-0.35449	0.047	0.999794	LFNG	7	2512529	2529177	+	3418	protein_coding	LFNG O-fucosylpeptide 3-beta-N-acetylglucosaminyltransferase [Source:HGNC Symbol;Acc:HGNC:6560]	-
ENSG00000188167	58.7431	67.2303	76.4667	79.935	95.0211	114.521	67.48	96.4923	-0.516969	0.0470175	0.999794	TMPPE	3	33090421	33096801	-	3966	protein_coding	transmembrane protein with metallophosphoesterase domain [Source:HGNC Symbol;Acc:HGNC:33865]	-
ENSG00000115548	1280.6	1365.68	1453.93	1078.66	1338.74	1054.55	1366.74	1157.32	0.24049	0.0470316	0.999794	KDM3A	2	86440647	86492716	+	13423	protein_coding	lysine demethylase 3A [Source:HGNC Symbol;Acc:HGNC:20815]	-
ENSG00000162585	976.114	973.334	856.003	1118.17	1043.12	1105.13	935.15	1088.81	-0.219392	0.0470407	0.999794	FAAP20	1	2184461	2212720	-	10916	protein_coding	FA core complex associated protein 20 [Source:HGNC Symbol;Acc:HGNC:26428]	-
ENSG00000183722	116.507	132.454	64.7843	166.301	128.806	148.877	104.582	147.995	-0.49978	0.0470541	0.999794	LHFPL6	13	39209116	39603528	-	4564	protein_coding	LHFPL tetraspan subfamily member 6 [Source:HGNC Symbol;Acc:HGNC:6586]	-
ENSG00000133247	586.452	491.684	442.87	706.552	517.337	649.906	507.002	624.598	-0.301338	0.0471015	0.999794	KMT5C	19	55339853	55348120	+	4775	protein_coding	lysine methyltransferase 5C [Source:HGNC Symbol;Acc:HGNC:28405]	-
ENSG00000185261	87.1356	60.2062	59.4741	46.8584	48.5663	41.0366	68.9387	45.4871	0.602313	0.0471182	0.999794	KIAA0825	5	94152966	94618597	-	10403	protein_coding	KIAA0825 [Source:HGNC Symbol;Acc:HGNC:28532]	-
ENSG00000237506	409.244	463.588	581.997	414.376	379.029	385.553	484.943	392.986	0.302003	0.0471736	0.999794	RPSAP15	X	87703343	87704203	-	861	processed_pseudogene	ribosomal protein SA pseudogene 15 [Source:HGNC Symbol;Acc:HGNC:31464]	-
ENSG00000228501	6.85336	3.01031	2.12408	0.918793	0	0	3.99592	0.306264	3.52036	0.0472031	0.999794	RPL15P18	13	100150481	100151092	-	612	processed_pseudogene	ribosomal protein L15 pseudogene 18 [Source:HGNC Symbol;Acc:HGNC:36515]	-
ENSG00000129103	980.03	919.149	885.74	1117.25	994.554	1134.71	928.306	1082.17	-0.221493	0.0472072	0.999794	SUMF2	7	56064002	56080670	+	4101	protein_coding	sulfatase modifying factor 2 [Source:HGNC Symbol;Acc:HGNC:20415]	-
ENSG00000229594	31.3296	37.1272	25.4889	21.1322	16.8926	12.4064	31.3152	16.8104	0.89715	0.047274	0.999794	AL159987.2	X	55633031	55635656	-	307	unprocessed_pseudogene	X antigen family (XAGE) pseudogene	-
ENSG00000206560	1304.1	1337.58	1436.94	1178.81	1296.51	969.609	1359.54	1148.31	0.243926	0.0473884	0.999794	ANKRD28	3	15667236	15859771	-	11276	protein_coding	ankyrin repeat domain 28 [Source:HGNC Symbol;Acc:HGNC:29024]	-
ENSG00000104408	3388.5	3303.32	3980.52	2849.18	3508.39	2681.7	3557.44	3013.09	0.239775	0.0475609	0.999794	EIF3E	8	108201216	108435333	-	6005	protein_coding	eukaryotic translation initiation factor 3 subunit E [Source:HGNC Symbol;Acc:HGNC:3277]	-
ENSG00000226677	0.979051	0	1.06204	4.59396	7.39053	3.81736	0.680363	5.26728	-2.95495	0.047621	0.999794	IGBP1P1	14	34939324	34940332	+	1009	processed_pseudogene	immunoglobulin (CD79A) binding protein 1 pseudogene 1 [Source:HGNC Symbol;Acc:HGNC:19709]	-
ENSG00000179855	22.5182	23.0791	10.6204	10.1067	6.33474	7.63472	18.7392	8.02539	1.22074	0.0476678	0.999794	GIPC3	19	3585553	3593541	+	4348	protein_coding	GIPC PDZ domain containing family member 3 [Source:HGNC Symbol;Acc:HGNC:18183]	-
ENSG00000079313	867.44	854.929	646.781	968.408	917.481	948.614	789.716	944.834	-0.258249	0.0476827	0.999794	REXO1	19	1815246	1848463	-	5561	protein_coding	RNA exonuclease 1 homolog [Source:HGNC Symbol;Acc:HGNC:24616]	-
ENSG00000255248	351.479	315.079	422.691	269.206	327.295	276.759	363.083	291.087	0.31943	0.047709	0.999794	MIR100HG	11	122028327	122556721	-	19385	processed_transcript	mir-100-let-7a-2-mir-125b-1 cluster host gene [Source:HGNC Symbol;Acc:HGNC:39522]	-
ENSG00000165156	934.994	895.066	1080.09	753.41	933.318	751.066	970.051	812.598	0.256067	0.047719	0.999794	ZHX1	8	123248451	123275541	-	6741	protein_coding	zinc fingers and homeoboxes 1 [Source:HGNC Symbol;Acc:HGNC:12871]	Homeobox
ENSG00000267280	350.5	385.32	343.038	364.761	394.865	634.636	359.62	464.754	-0.370199	0.0477409	0.999794	TBX2-AS1	17	61393456	61411555	-	1206	antisense	TBX2 antisense RNA 1 [Source:HGNC Symbol;Acc:HGNC:50355]	-
ENSG00000206885	8.81146	17.0584	8.4963	1.83759	2.11158	6.68038	11.4554	3.54318	1.68897	0.0477826	0.999794	SNORA75	2	231455800	231455936	-	137	snoRNA	small nucleolar RNA, H/ACA box 75 [Source:HGNC Symbol;Acc:HGNC:32661]	-
ENSG00000167807	0	0	0	0.918793	0	9.5434	0	3.4874	-4.22861	0.0478064	0.999794	AC011511.1	19	10305427	10316009	-	2090	protein_coding	novel transcript	-
ENSG00000115414	3914.25	3988.66	4648.54	3551.13	3748.05	3645.58	4183.82	3648.26	0.197552	0.0480548	0.999794	FN1	2	215360440	215436172	-	17315	protein_coding	fibronectin 1 [Source:HGNC Symbol;Acc:HGNC:3778]	-
ENSG00000166925	694.147	646.214	535.267	791.081	639.809	851.271	625.209	760.72	-0.283211	0.0481049	0.999794	TSC22D4	7	100463359	100479279	-	3715	protein_coding	TSC22 domain family member 4 [Source:HGNC Symbol;Acc:HGNC:21696]	TSC22
ENSG00000185252	920.308	856.936	892.112	1102.55	912.202	1124.21	889.785	1046.32	-0.234441	0.048198	0.999794	ZNF74	22	20394115	20408461	+	6251	protein_coding	zinc finger protein 74 [Source:HGNC Symbol;Acc:HGNC:13144]	zf-C2H2
ENSG00000166997	222.245	238.818	207.097	306.877	209.046	352.151	222.72	289.358	-0.379228	0.0482345	0.999794	CNPY4	7	100119613	100125511	+	2475	protein_coding	canopy FGF signaling regulator 4 [Source:HGNC Symbol;Acc:HGNC:28631]	-
ENSG00000078304	2199.93	2274.79	2598.81	2048.91	2221.38	1775.07	2357.84	2015.12	0.226682	0.0483035	0.999794	PPP2R5C	14	101761798	101927989	+	14289	protein_coding	protein phosphatase 2 regulatory subunit B'gamma [Source:HGNC Symbol;Acc:HGNC:9311]	-
ENSG00000258658	1.9581	8.0275	2.12408	0	0	0.95434	4.03656	0.318113	3.53235	0.048383	0.999794	AL139021.2	14	58370023	58395641	-	399	antisense	novel transcript, antisense to ARID4A and TOMM20L	-
ENSG00000145979	417.076	374.282	349.411	307.796	331.518	296.8	380.256	312.038	0.286526	0.0484201	0.999794	TBC1D7	6	13266542	13328583	-	8300	protein_coding	TBC1 domain family member 7 [Source:HGNC Symbol;Acc:HGNC:21066]	-
ENSG00000259665	0	0	0	4.59396	5.27895	0	0	3.29097	-4.13782	0.0484271	0.999794	AC021231.3	15	35081144	35081513	+	370	processed_pseudogene	transmembrane phosphoinositide 3-phosphatase and tensin homolog 2 (TPTE2) pseudogene	-
ENSG00000161594	0	0	0	2.75638	5.27895	0.95434	0	2.99656	-3.99953	0.0486033	0.999794	KLHL10	17	41835685	41848384	+	2370	protein_coding	kelch like family member 10 [Source:HGNC Symbol;Acc:HGNC:18829]	-
ENSG00000110811	655.964	678.324	543.763	780.055	626.083	888.491	626.017	764.876	-0.28937	0.0487609	0.999794	P3H3	12	6828410	6839851	+	4601	protein_coding	prolyl 3-hydroxylase 3 [Source:HGNC Symbol;Acc:HGNC:19318]	-
ENSG00000231952	38.183	35.1203	24.4269	14.7007	20.06	19.0868	32.5767	17.9492	0.865356	0.0488916	0.999794	DPY19L1P2	7	32812757	32838570	+	915	unprocessed_pseudogene	DPY19L1 pseudogene 2 [Source:HGNC Symbol;Acc:HGNC:22851]	-
ENSG00000213420	2100.07	1975.77	1564.38	2290.55	1954.27	2482.24	1880.07	2242.35	-0.254203	0.049194	0.999794	GPC2	7	100169606	100177372	-	3828	protein_coding	glypican 2 [Source:HGNC Symbol;Acc:HGNC:4450]	-
ENSG00000230482	0	0	0	3.67517	2.11158	2.86302	0	2.88326	-3.95289	0.0493835	0.999794	ATP5MC2P3	2	197263111	197263535	+	425	processed_pseudogene	ATP synthase membrane subunit c locus 2 pseudogene 3 [Source:HGNC Symbol;Acc:HGNC:42187]	-
ENSG00000023318	631.488	656.248	741.303	571.489	584.908	561.152	676.346	572.516	0.240136	0.0494232	0.999794	ERP44	9	99979179	100099040	-	4854	protein_coding	endoplasmic reticulum protein 44 [Source:HGNC Symbol;Acc:HGNC:18311]	-
ENSG00000185837	3.91621	2.00687	1.06204	12.8631	5.27895	8.58906	2.32837	8.91037	-1.93037	0.0494586	0.999794	HDHD5-AS1	22	17159384	17165445	+	631	antisense	HDHD5 antisense RNA 1 [Source:HGNC Symbol;Acc:HGNC:1842]	-
ENSG00000278733	0	0	3.18611	9.18793	6.33474	3.81736	1.06204	6.44668	-2.6415	0.0495102	0.999794	AC022079.2	12	28185625	28186190	-	566	antisense	novel transcript, antisense to CCDC91	-
ENSG00000170089	332.877	212.729	192.229	188.353	186.875	182.279	245.945	185.835	0.405701	0.0495371	0.999794	AC106795.1	5	177809407	177950732	+	3852	transcribed_unprocessed_pseudogene	THO complex 3 pseudogene [Source:NCBI gene;Acc:728554]	-
ENSG00000112218	128.256	112.385	140.189	145.169	190.042	167.009	126.943	167.407	-0.398041	0.0495467	0.999794	GPR63	6	96794126	96837463	-	5952	protein_coding	G protein-coupled receptor 63 [Source:HGNC Symbol;Acc:HGNC:13302]	-
ENSG00000196972	1.9581	3.01031	9.55834	18.3759	9.50211	13.3608	4.84225	13.7462	-1.5236	0.0496897	0.999794	SMIM10L2B	X	135094987	135098634	-	2737	protein_coding	small integral membrane protein 10 like 2B [Source:HGNC Symbol;Acc:HGNC:34500]	-
ENSG00000147996	224.203	208.715	344.1	225.104	186.875	174.644	259.006	195.541	0.403332	0.0497007	0.999794	CBWD5	9	65668805	65734041	+	12708	protein_coding	COBW domain containing 5 [Source:HGNC Symbol;Acc:HGNC:24584]	-
ENSG00000279421	1.9581	2.00687	2.12408	13.7819	4.22316	6.68038	2.02968	8.22848	-2.02758	0.04974	0.999794	AC067863.2	15	78599892	78600013	-	122	TEC	TEC	-
ENSG00000160953	1637.95	1676.74	1627.04	1906.49	1748.39	2008.89	1647.25	1887.92	-0.196996	0.0497524	0.999794	MUM1	19	1354711	1378431	+	9876	protein_coding	melanoma associated antigen (mutated) 1 [Source:HGNC Symbol;Acc:HGNC:29641]	-
ENSG00000224967	0	0	0	3.67517	4.22316	0.95434	0	2.95089	-3.98077	0.0498895	0.999794	AC009303.1	2	117934025	117934789	-	352	processed_pseudogene	nuclear factor (erythroid-derived 2)-like 2 (NFE2L2) pseudogene	-
ENSG00000250539	22.5182	31.1066	22.3028	29.4014	36.9526	66.8038	25.3092	44.3859	-0.810282	0.049934	0.999794	KRT8P33	5	123400922	123402344	-	1423	processed_pseudogene	keratin 8 pseudogene 33 [Source:HGNC Symbol;Acc:HGNC:39867]	-
ENSG00000254409	77.3451	62.2131	30.7991	89.1229	67.5705	107.84	56.7858	88.178	-0.632884	0.0499907	0.999794	AC087521.3	11	43921059	44001157	+	2397	sense_overlapping	novel transcript, sense overlapping C11orf96	-

## Sheet: SFPQ-WT VS SFPQ△701-707 DEG
gene_id	sample4	sample5	sample1	sample6	sample7	sample2	sample8	sample9	sample3	gene_name	gene_chr	gene_start	gene_end	gene_strand	gene_length	gene_biotype	gene_description	tf_family
ENSG00000116560	122.095	122.803	102.396	149.365	155.239	144.545	180.93	165.193	147.011	SFPQ	1	35176378	35193148	-	7426	protein_coding	splicing factor proline and glutamine rich [Source:HGNC Symbol;Acc:HGNC:10774]	-
ENSG00000227063	139.776	103.014	103.466	171.596	213.773	204.223	196.621	124.116	209.321	RPL41P1	20	21755270	21755350	+	81	processed_pseudogene	ribosomal protein L41 pseudogene 1 [Source:HGNC Symbol;Acc:HGNC:10356]	-
ENSG00000251634	0.981887	1.10065	1.92203	0.539195	0.590811	0.596933	0.535347	0.69096	1.02881	AC145138.1	5	71102898	71128753	-	2851	unprocessed_pseudogene	NLR family, apoptosis inhibitory protein (NAIP) pseudogene	-
ENSG00000205670	0.118491	0.152822	0.107445	1.38779	0.112293	0.243122	0.979596	0.274949	0.1022	SMIM11A	21	34375480	34407866	+	4200	protein_coding	small integral membrane protein 11A [Source:HGNC Symbol;Acc:HGNC:1293]	-
ENSG00000227953	0.546506	0.429621	0.631079	0.225082	0.186028	0.205043	0.333131	0.255755	0.215482	LINC01341	1	246776013	246792385	+	3984	processed_transcript	long intergenic non-protein coding RNA 1341 [Source:HGNC Symbol;Acc:HGNC:49457]	-
ENSG00000158427	1.05838	0.593772	0.618418	0.417352	0.451206	0.234101	0.132119	0.602443	0.388453	TMSB15B	X	103918896	103966712	+	5525	protein_coding	thymosin beta 15B [Source:HGNC Symbol;Acc:HGNC:28612]	-
ENSG00000256712	0	0	0.167447	1.83005	1.40002	0.530448	0.861815	1.76438	0.743273	AC134349.1	12	11166090	11171353	-	385	sense_intronic	novel transcript	-
ENSG00000198556	6.50656	7.28858	6.20266	4.69631	5.8978	5.31718	5.31235	5.14318	5.6093	ZNF789	7	99472841	99503650	+	6683	protein_coding	zinc finger protein 789 [Source:HGNC Symbol;Acc:HGNC:27801]	zf-C2H2
ENSG00000268279	2.46968	1.44237	2.12476	1.10352	1.05985	0.713887	1.19298	0.559711	1.3397	AC090004.1	3	14135217	14148252	+	1335	protein_coding	novel transcript	-
ENSG00000273791	0.112086	0	0	0.577044	1.09259	0.490625	0.597835	0.489575	0.644505	AC007204.1	19	19908268	19909146	-	555	unprocessed_pseudogene	BCL2/adenovirus E1B 19kDa interacting protein 3 (BNIP3) pseudogene	-
ENSG00000258027	0.703124	1.40004	1.57237	0.876379	0.280567	0.242977	0.315811	0.606144	0.63837	NF1P4	14	19492281	19501740	+	1681	unprocessed_pseudogene	neurofibromin 1 pseudogene 4 [Source:HGNC Symbol;Acc:HGNC:7769]	-
ENSG00000196369	1.51433	1.34151	2.05082	1.18713	1.10896	1.16752	1.0188	1.06168	1.22697	SRGAP2B	1	144887265	145095528	-	7230	protein_coding	SLIT-ROBO Rho GTPase activating protein 2B [Source:HGNC Symbol;Acc:HGNC:35237]	-
ENSG00000240376	35.6039	28.9123	15.1687	40.2234	42.2038	32.7925	42.4111	43.8458	38.3291	AC010343.1	5	33162179	33162807	+	629	processed_pseudogene	ribosomal protein S8 (RPS8) pseudogene	-
ENSG00000080947	4.33712	3.85215	4.92044	3.23409	3.38215	3.7869	3.07789	3.46971	3.51767	CROCCP3	1	16467436	16499257	-	6813	transcribed_unprocessed_pseudogene	ciliary rootlet coiled-coil, rootletin pseudogene 3 [Source:HGNC Symbol;Acc:HGNC:29405]	-
ENSG00000117616	6.45485	6.17369	6.983	4.32096	4.76306	6.41322	5.33492	4.83207	5.91961	RSRP1	1	25242237	25338213	-	6804	protein_coding	arginine and serine rich protein 1 [Source:HGNC Symbol;Acc:HGNC:25234]	-
ENSG00000109205	13.9789	15.067	14.1976	11.0307	12.3365	10.9825	17.3334	18.6564	17.0377	ODAM	4	70196496	70204576	+	1562	protein_coding	odontogenic, ameloblast associated [Source:HGNC Symbol;Acc:HGNC:26043]	-
ENSG00000116871	45.8151	36.3012	47.3811	55.3391	48.4325	49.9547	41.4575	36.3549	28.9635	MAP7D1	1	36155579	36180849	+	5271	protein_coding	MAP7 domain containing 1 [Source:HGNC Symbol;Acc:HGNC:25514]	-
ENSG00000250448	6.20273	5.59215	9.04912	4.68143	4.20693	6.06276	5.74946	5.03053	4.77857	AC092335.1	5	16180238	16185585	+	2066	antisense	novel transcript, antisense to MARCH11	-
ENSG00000134871	7.09364	5.54849	7.60521	8.84104	7.44549	8.0766	6.10525	5.52076	4.99108	COL4A2	13	110305812	110513209	+	19293	protein_coding	collagen type IV alpha 2 chain [Source:HGNC Symbol;Acc:HGNC:2203]	-
ENSG00000113790	2.64715	2.41264	2.70213	1.85342	2.04995	1.98429	1.66605	1.89333	1.96355	EHHADH	3	185190624	185281990	-	4700	protein_coding	enoyl-CoA hydratase and 3-hydroxyacyl CoA dehydrogenase [Source:HGNC Symbol;Acc:HGNC:3247]	-
ENSG00000160877	30.3949	26.0784	31.0232	38.9408	31.3388	32.9264	25.0814	25.2037	21.9865	NACC1	19	13118103	13141141	+	4474	protein_coding	nucleus accumbens associated 1 [Source:HGNC Symbol;Acc:HGNC:20967]	-
ENSG00000109475	87.1425	77.7909	91.1812	75.3974	70.6525	77.1829	96.9677	91.8727	111.411	RPL34	4	108620566	108630412	+	3393	protein_coding	ribosomal protein L34 [Source:HGNC Symbol;Acc:HGNC:10340]	-
ENSG00000196873	0.449428	0.71786	0.711708	0.545941	0.371911	0.337083	0.430942	0.314305	0.389088	CBWD3	9	68232003	68300015	+	12319	protein_coding	COBW domain containing 3 [Source:HGNC Symbol;Acc:HGNC:18519]	-
ENSG00000262477	0.145176	0.832172	0.150448	0	0	0.0794331	0	0	0.0834773	AC021224.1	18	32412182	32413236	+	857	lincRNA		-
ENSG00000255968	0.160537	0.184044	0.499101	0	0	0	0	0	0	AC024145.1	12	26318953	26421462	+	775	antisense	novel transcript to ITPR2	-
ENSG00000115414	13.8859	14.6218	14.2226	15.9769	16.9189	15.2621	15.3223	15.5943	18.0844	FN1	2	215360440	215436172	-	17315	protein_coding	fibronectin 1 [Source:HGNC Symbol;Acc:HGNC:3778]	-
ENSG00000230894	0.0124516	0.0285497	0.0129038	0.102565	0.06743	0.109006	0.119543	0.149562	0.0859167	AL133284.1	9	116568449	116586328	+	4996	antisense	novel transcript	-
ENSG00000244257	0.11884	0.0733607	0.274732	0.800061	0.148514	0.17006	0.185281	1.06809	0.262822	PKD1P1	16	16310341	16334190	+	6805	unprocessed_pseudogene	polycystin 1, transient receptor potential channel interacting pseudogene 1 [Source:HGNC Symbol;Acc:HGNC:30065]	-
ENSG00000254547	2.6346	1.57781	1.67077	1.17415	0.894373	1.37697	1.17451	1.07346	0.949646	AC036111.1	11	55867569	55874537	-	1582	unprocessed_pseudogene	Ankyrin repeat domain-containing pseudogene	-
ENSG00000112218	1.65135	2.15677	1.89546	1.61421	1.18859	1.4754	1.46054	1.27823	1.58657	GPR63	6	96794126	96837463	-	5952	protein_coding	G protein-coupled receptor 63 [Source:HGNC Symbol;Acc:HGNC:13302]	-
ENSG00000085719	11.8698	15.1304	12.0906	10.7117	11.1877	11.4853	14.9346	13.6059	18.8157	CPNE3	8	86514427	86561498	+	6745	protein_coding	copine 3 [Source:HGNC Symbol;Acc:HGNC:2316]	-
ENSG00000248283	0	0	0	0.330505	0.347658	0	0.205448	0.490712	0	CCNL2P1	4	42561457	42562425	-	969	processed_pseudogene	cyclin L2 pseudogene 1 [Source:HGNC Symbol;Acc:HGNC:50855]	-
ENSG00000271092	1.20546	1.2365	0.690367	0.22864	0.85895	0.451282	0.609115	0.346397	0.656665	TMEM56-RWDD3	1	95117923	95247225	+	1961	protein_coding	TMEM56-RWDD3 readthrough [Source:HGNC Symbol;Acc:HGNC:49388]	-
ENSG00000279672	2.73082	3.69421	4.01859	2.36188	1.71546	2.56997	2.09741	2.56447	1.57024	AP006621.5	11	779617	780755	+	1139	TEC	TEC	-
