# Supplementary material for: Cytoplasmic Aggregates of Splicing Factor Proline‐Glutamine Rich Disrupt Nucleocytoplasmic Transport and Induce Persistent Stress Granules
Source: J Cell Mol Med. 2024 Dec 5;28(23):e70261. doi: 10.1111/jcmm.70261 (PMC11619156; doi:10.1111/jcmm.70261)
Supplement: Supplementary file 2 — Appendix S2 KEGG Pathway Analysis of Upregulated DEGs in Flag‐SFPQ△701‐707 Group versus Flag Tag.xlsx (v1.0). [file JCMM-28-e70261-s003.xlsx]

## Sheet: SFPQ-WT
KEGGID	Description	GeneRatio	BgRatio	pvalue	padj	geneID	geneName	keggID	Count
hsa00480	Glutathione metabolism	7/134	45/5882	5.99981e-05	0.0133196	ENSG00000115758/ENSG00000160211/ENSG00000084207/ENSG00000128965/ENSG00000142657/ENSG00000023909/ENSG00000211445	ODC1/G6PD/GSTP1/CHAC1/PGD/GCLM/GPX3	hsa:4953/hsa:2539/hsa:2950/hsa:79094/hsa:5226/hsa:2730/hsa:2878	7
hsa04510	Focal adhesion	13/134	184/5882	0.000258605	0.0287052	ENSG00000035403/ENSG00000177606/ENSG00000196924/ENSG00000184009/ENSG00000171914/ENSG00000108821/ENSG00000159840/ENSG00000134871/ENSG00000128591/ENSG00000130702/ENSG00000145675/ENSG00000169750/ENSG00000115414	VCL/JUN/FLNA/ACTG1/TLN2/COL1A1/ZYX/COL4A2/FLNC/LAMA5/PIK3R1/RAC3/FN1	hsa:7414/hsa:3725/hsa:2316/hsa:71/hsa:83660/hsa:1277/hsa:7791/hsa:1284/hsa:2318/hsa:3911/hsa:5295/hsa:5881/hsa:2335	13
DOID:2151	malignant ovarian surface epithelial-stromal neoplasm	17/163	248/6469	0.000152906	0.0175448	ENSG00000124762/ENSG00000130513/ENSG00000170961/ENSG00000106211/ENSG00000115641/ENSG00000084207/ENSG00000148400/ENSG00000155366/ENSG00000173267/ENSG00000061337/ENSG00000213523/ENSG00000160877/ENSG00000074181/ENSG00000076706/ENSG00000187840/ENSG00000102804/ENSG00000065978	CDKN1A/GDF15/HAS2/HSPB1/FHL2/GSTP1/NOTCH1/RHOC/SNCG/LZTS1/SRA1/NACC1/NOTCH3/MCAM/EIF4EBP1/TSC22D1/YBX1	1026/9518/3037/3315/2274/2950/4851/389/6623/11178/10011/112939/4854/4162/1978/8848/4904	17
DOID:2152	ovary epithelial cancer	17/163	248/6469	0.000152906	0.0175448	ENSG00000124762/ENSG00000130513/ENSG00000170961/ENSG00000106211/ENSG00000115641/ENSG00000084207/ENSG00000148400/ENSG00000155366/ENSG00000173267/ENSG00000061337/ENSG00000213523/ENSG00000160877/ENSG00000074181/ENSG00000076706/ENSG00000187840/ENSG00000102804/ENSG00000065978	CDKN1A/GDF15/HAS2/HSPB1/FHL2/GSTP1/NOTCH1/RHOC/SNCG/LZTS1/SRA1/NACC1/NOTCH3/MCAM/EIF4EBP1/TSC22D1/YBX1	1026/9518/3037/3315/2274/2950/4851/389/6623/11178/10011/112939/4854/4162/1978/8848/4904	17
DOID:4001	ovarian carcinoma	17/163	248/6469	0.000152906	0.0175448	ENSG00000124762/ENSG00000130513/ENSG00000170961/ENSG00000106211/ENSG00000115641/ENSG00000084207/ENSG00000148400/ENSG00000155366/ENSG00000173267/ENSG00000061337/ENSG00000213523/ENSG00000160877/ENSG00000074181/ENSG00000076706/ENSG00000187840/ENSG00000102804/ENSG00000065978	CDKN1A/GDF15/HAS2/HSPB1/FHL2/GSTP1/NOTCH1/RHOC/SNCG/LZTS1/SRA1/NACC1/NOTCH3/MCAM/EIF4EBP1/TSC22D1/YBX1	1026/9518/3037/3315/2274/2950/4851/389/6623/11178/10011/112939/4854/4162/1978/8848/4904	17
DOID:688	embryonal cancer	19/163	307/6469	0.000236932	0.0175448	ENSG00000124762/ENSG00000181026/ENSG00000128272/ENSG00000123136/ENSG00000177606/ENSG00000110492/ENSG00000148400/ENSG00000170515/ENSG00000162772/ENSG00000129422/ENSG00000100097/ENSG00000173267/ENSG00000145675/ENSG00000143878/ENSG00000166851/ENSG00000076706/ENSG00000135414/ENSG00000134057/ENSG00000127616	CDKN1A/AEN/ATF4/DDX39A/JUN/MDK/NOTCH1/PA2G4/ATF3/MTUS1/LGALS1/SNCG/PIK3R1/RHOB/PLK1/MCAM/GDF11/CCNB1/SMARCA4	1026/64782/468/10212/3725/4192/4851/5036/467/57509/3956/6623/5295/388/5347/4162/10220/891/6597	19
DOID:2994	germ cell cancer	20/163	333/6469	0.000240554	0.0175448	ENSG00000124762/ENSG00000181026/ENSG00000128272/ENSG00000123136/ENSG00000177606/ENSG00000110492/ENSG00000148400/ENSG00000170515/ENSG00000162772/ENSG00000129422/ENSG00000100097/ENSG00000173267/ENSG00000145675/ENSG00000087086/ENSG00000143878/ENSG00000166851/ENSG00000076706/ENSG00000135414/ENSG00000134057/ENSG00000127616	CDKN1A/AEN/ATF4/DDX39A/JUN/MDK/NOTCH1/PA2G4/ATF3/MTUS1/LGALS1/SNCG/PIK3R1/FTL/RHOB/PLK1/MCAM/GDF11/CCNB1/SMARCA4	1026/64782/468/10212/3725/4192/4851/5036/467/57509/3956/6623/5295/2512/388/5347/4162/10220/891/6597	20
DOID:3748	esophagus squamous cell carcinoma	7/163	53/6469	0.000329438	0.0175448	ENSG00000124762/ENSG00000110492/ENSG00000155366/ENSG00000173267/ENSG00000117450/ENSG00000187091/ENSG00000134057	CDKN1A/MDK/RHOC/SNCG/PRDX1/PLCD1/CCNB1	1026/4192/389/6623/5052/5333/891	7
DOID:1612	breast cancer	24/163	451/6469	0.000351649	0.0175448	ENSG00000124762/ENSG00000130513/ENSG00000115461/ENSG00000120885/ENSG00000115758/ENSG00000177606/ENSG00000170961/ENSG00000084207/ENSG00000148400/ENSG00000155366/ENSG00000173267/ENSG00000159388/ENSG00000061337/ENSG00000145675/ENSG00000169710/ENSG00000169750/ENSG00000114867/ENSG00000166851/ENSG00000074181/ENSG00000134057/ENSG00000184371/ENSG00000074800/ENSG00000116016/ENSG00000065978	CDKN1A/GDF15/IGFBP5/CLU/ODC1/JUN/HAS2/GSTP1/NOTCH1/RHOC/SNCG/BTG2/LZTS1/PIK3R1/FASN/RAC3/EIF4G1/PLK1/NOTCH3/CCNB1/CSF1/ENO1/EPAS1/YBX1	1026/9518/3488/1191/4953/3725/3037/2950/4851/389/6623/7832/11178/5295/2194/5881/1981/5347/4854/891/1435/2023/2034/4904	24
DOID:5093	thoracic cancer	24/163	451/6469	0.000351649	0.0175448	ENSG00000124762/ENSG00000130513/ENSG00000115461/ENSG00000120885/ENSG00000115758/ENSG00000177606/ENSG00000170961/ENSG00000084207/ENSG00000148400/ENSG00000155366/ENSG00000173267/ENSG00000159388/ENSG00000061337/ENSG00000145675/ENSG00000169710/ENSG00000169750/ENSG00000114867/ENSG00000166851/ENSG00000074181/ENSG00000134057/ENSG00000184371/ENSG00000074800/ENSG00000116016/ENSG00000065978	CDKN1A/GDF15/IGFBP5/CLU/ODC1/JUN/HAS2/GSTP1/NOTCH1/RHOC/SNCG/BTG2/LZTS1/PIK3R1/FASN/RAC3/EIF4G1/PLK1/NOTCH3/CCNB1/CSF1/ENO1/EPAS1/YBX1	1026/9518/3488/1191/4953/3725/3037/2950/4851/389/6623/7832/11178/5295/2194/5881/1981/5347/4854/891/1435/2023/2034/4904	24
DOID:2621	autonomic nervous system neoplasm	20/163	343/6469	0.000355421	0.0175448	ENSG00000124762/ENSG00000115461/ENSG00000120885/ENSG00000115758/ENSG00000181019/ENSG00000177606/ENSG00000106211/ENSG00000115641/ENSG00000084207/ENSG00000110492/ENSG00000148400/ENSG00000141682/ENSG00000100097/ENSG00000159388/ENSG00000137309/ENSG00000145675/ENSG00000165462/ENSG00000142627/ENSG00000157240/ENSG00000116016	CDKN1A/IGFBP5/CLU/ODC1/NQO1/JUN/HSPB1/FHL2/GSTP1/MDK/NOTCH1/PMAIP1/LGALS1/BTG2/HMGA1/PIK3R1/PHOX2A/EPHA2/FZD1/EPAS1	1026/3488/1191/4953/1728/3725/3315/2274/2950/4192/4851/5366/3956/7832/3159/5295/401/1969/8321/2034	20
DOID:769	neuroblastoma	20/163	343/6469	0.000355421	0.0175448	ENSG00000124762/ENSG00000115461/ENSG00000120885/ENSG00000115758/ENSG00000181019/ENSG00000177606/ENSG00000106211/ENSG00000115641/ENSG00000084207/ENSG00000110492/ENSG00000148400/ENSG00000141682/ENSG00000100097/ENSG00000159388/ENSG00000137309/ENSG00000145675/ENSG00000165462/ENSG00000142627/ENSG00000157240/ENSG00000116016	CDKN1A/IGFBP5/CLU/ODC1/NQO1/JUN/HSPB1/FHL2/GSTP1/MDK/NOTCH1/PMAIP1/LGALS1/BTG2/HMGA1/PIK3R1/PHOX2A/EPHA2/FZD1/EPAS1	1026/3488/1191/4953/1728/3725/3315/2274/2950/4192/4851/5366/3956/7832/3159/5295/401/1969/8321/2034	20
DOID:4766	embryoma	18/163	293/6469	0.000381409	0.0175448	ENSG00000124762/ENSG00000181026/ENSG00000128272/ENSG00000123136/ENSG00000177606/ENSG00000110492/ENSG00000170515/ENSG00000162772/ENSG00000129422/ENSG00000100097/ENSG00000173267/ENSG00000145675/ENSG00000143878/ENSG00000166851/ENSG00000076706/ENSG00000135414/ENSG00000134057/ENSG00000127616	CDKN1A/AEN/ATF4/DDX39A/JUN/MDK/PA2G4/ATF3/MTUS1/LGALS1/SNCG/PIK3R1/RHOB/PLK1/MCAM/GDF11/CCNB1/SMARCA4	1026/64782/468/10212/3725/4192/5036/467/57509/3956/6623/5295/388/5347/4162/10220/891/6597	18
DOID:2394	ovarian cancer	17/163	272/6469	0.000457393	0.0192867	ENSG00000124762/ENSG00000130513/ENSG00000170961/ENSG00000106211/ENSG00000115641/ENSG00000084207/ENSG00000148400/ENSG00000155366/ENSG00000173267/ENSG00000061337/ENSG00000213523/ENSG00000160877/ENSG00000074181/ENSG00000076706/ENSG00000187840/ENSG00000102804/ENSG00000065978	CDKN1A/GDF15/HAS2/HSPB1/FHL2/GSTP1/NOTCH1/RHOC/SNCG/LZTS1/SRA1/NACC1/NOTCH3/MCAM/EIF4EBP1/TSC22D1/YBX1	1026/9518/3037/3315/2274/2950/4851/389/6623/11178/10011/112939/4854/4162/1978/8848/4904	17
DOID:1192	peripheral nervous system neoplasm	20/163	359/6469	0.000639496	0.0247984	ENSG00000124762/ENSG00000115461/ENSG00000120885/ENSG00000115758/ENSG00000181019/ENSG00000177606/ENSG00000106211/ENSG00000115641/ENSG00000084207/ENSG00000110492/ENSG00000148400/ENSG00000141682/ENSG00000100097/ENSG00000159388/ENSG00000137309/ENSG00000145675/ENSG00000165462/ENSG00000142627/ENSG00000157240/ENSG00000116016	CDKN1A/IGFBP5/CLU/ODC1/NQO1/JUN/HSPB1/FHL2/GSTP1/MDK/NOTCH1/PMAIP1/LGALS1/BTG2/HMGA1/PIK3R1/PHOX2A/EPHA2/FZD1/EPAS1	1026/3488/1191/4953/1728/3725/3315/2274/2950/4192/4851/5366/3956/7832/3159/5295/401/1969/8321/2034	20
DOID:10283	prostate cancer	20/163	361/6469	0.000686122	0.0247984	ENSG00000124762/ENSG00000130513/ENSG00000115461/ENSG00000141753/ENSG00000177606/ENSG00000196924/ENSG00000106211/ENSG00000084207/ENSG00000170515/ENSG00000108821/ENSG00000100097/ENSG00000136848/ENSG00000130702/ENSG00000145675/ENSG00000169710/ENSG00000142627/ENSG00000166851/ENSG00000076706/ENSG00000134057/ENSG00000127616	CDKN1A/GDF15/IGFBP5/IGFBP4/JUN/FLNA/HSPB1/GSTP1/PA2G4/COL1A1/LGALS1/DAB2IP/LAMA5/PIK3R1/FASN/EPHA2/PLK1/MCAM/CCNB1/SMARCA4	1026/9518/3488/3487/3725/2316/3315/2950/5036/1277/3956/153090/3911/5295/2194/1969/5347/4162/891/6597	20
DOID:10595	Charcot-Marie-Tooth disease	5/163	30/6469	0.000817028	0.0275611	ENSG00000106105/ENSG00000160789/ENSG00000277586/ENSG00000106211/ENSG00000112984	GARS/LMNA/NEFL/HSPB1/KIF20A	2617/4000/4747/3315/10112	5
DOID:3856	male reproductive organ cancer	20/163	369/6469	0.000903361	0.0285688	ENSG00000124762/ENSG00000130513/ENSG00000115461/ENSG00000141753/ENSG00000177606/ENSG00000196924/ENSG00000106211/ENSG00000084207/ENSG00000170515/ENSG00000108821/ENSG00000100097/ENSG00000136848/ENSG00000130702/ENSG00000145675/ENSG00000169710/ENSG00000142627/ENSG00000166851/ENSG00000076706/ENSG00000134057/ENSG00000127616	CDKN1A/GDF15/IGFBP5/IGFBP4/JUN/FLNA/HSPB1/GSTP1/PA2G4/COL1A1/LGALS1/DAB2IP/LAMA5/PIK3R1/FASN/EPHA2/PLK1/MCAM/CCNB1/SMARCA4	1026/9518/3488/3487/3725/2316/3315/2950/5036/1277/3956/153090/3911/5295/2194/1969/5347/4162/891/6597	20
DOID:170	endocrine gland cancer	22/163	435/6469	0.00124492	0.0370546	ENSG00000124762/ENSG00000115758/ENSG00000181019/ENSG00000177606/ENSG00000196924/ENSG00000106211/ENSG00000112984/ENSG00000164045/ENSG00000175063/ENSG00000155366/ENSG00000100097/ENSG00000117450/ENSG00000137309/ENSG00000169710/ENSG00000143878/ENSG00000164885/ENSG00000142627/ENSG00000166851/ENSG00000115414/ENSG00000134057/ENSG00000127616/ENSG00000116016	CDKN1A/ODC1/NQO1/JUN/FLNA/HSPB1/KIF20A/CDC25A/UBE2C/RHOC/LGALS1/PRDX1/HMGA1/FASN/RHOB/CDK5/EPHA2/PLK1/FN1/CCNB1/SMARCA4/EPAS1	1026/4953/1728/3725/2316/3315/10112/993/11065/389/3956/5052/3159/2194/388/1020/1969/5347/2335/891/6597/2034	22
DOID:0060116	sensory system cancer	10/163	130/6469	0.00154924	0.0409483	ENSG00000124762/ENSG00000115461/ENSG00000120885/ENSG00000160789/ENSG00000140350/ENSG00000275700/ENSG00000164885/ENSG00000166851/ENSG00000076706/ENSG00000102145	CDKN1A/IGFBP5/CLU/LMNA/ANP32A/AATF/CDK5/PLK1/MCAM/GATA1	1026/3488/1191/4000/8125/26574/1020/5347/4162/2623	10
DOID:2174	ocular cancer	10/163	130/6469	0.00154924	0.0409483	ENSG00000124762/ENSG00000115461/ENSG00000120885/ENSG00000160789/ENSG00000140350/ENSG00000275700/ENSG00000164885/ENSG00000166851/ENSG00000076706/ENSG00000102145	CDKN1A/IGFBP5/CLU/LMNA/ANP32A/AATF/CDK5/PLK1/MCAM/GATA1	1026/3488/1191/4000/8125/26574/1020/5347/4162/2623	10
DOID:120	female reproductive organ cancer	20/163	387/6469	0.00161851	0.0409483	ENSG00000124762/ENSG00000130513/ENSG00000177606/ENSG00000170961/ENSG00000106211/ENSG00000115641/ENSG00000084207/ENSG00000110492/ENSG00000148400/ENSG00000155366/ENSG00000173267/ENSG00000061337/ENSG00000213523/ENSG00000160877/ENSG00000074181/ENSG00000076706/ENSG00000187840/ENSG00000102804/ENSG00000116016/ENSG00000065978	CDKN1A/GDF15/JUN/HAS2/HSPB1/FHL2/GSTP1/MDK/NOTCH1/RHOC/SNCG/LZTS1/SRA1/NACC1/NOTCH3/MCAM/EIF4EBP1/TSC22D1/EPAS1/YBX1	1026/9518/3725/3037/3315/2274/2950/4192/4851/389/6623/11178/10011/112939/4854/4162/1978/8848/2034/4904	20
DOID:4645	retinal cancer	9/163	110/6469	0.00172917	0.0416649	ENSG00000124762/ENSG00000115461/ENSG00000120885/ENSG00000160789/ENSG00000140350/ENSG00000275700/ENSG00000164885/ENSG00000166851/ENSG00000102145	CDKN1A/IGFBP5/CLU/LMNA/ANP32A/AATF/CDK5/PLK1/GATA1	1026/3488/1191/4000/8125/26574/1020/5347/2623	9
DOID:3459	breast carcinoma	18/163	336/6469	0.00187564	0.0429193	ENSG00000124762/ENSG00000130513/ENSG00000115461/ENSG00000120885/ENSG00000115758/ENSG00000084207/ENSG00000155366/ENSG00000173267/ENSG00000159388/ENSG00000061337/ENSG00000169710/ENSG00000169750/ENSG00000114867/ENSG00000166851/ENSG00000134057/ENSG00000184371/ENSG00000074800/ENSG00000065978	CDKN1A/GDF15/IGFBP5/CLU/ODC1/GSTP1/RHOC/SNCG/BTG2/LZTS1/FASN/RAC3/EIF4G1/PLK1/CCNB1/CSF1/ENO1/YBX1	1026/9518/3488/1191/4953/2950/389/6623/7832/11178/2194/5881/1981/5347/891/1435/2023/4904	18
DOID:655	inherited metabolic disorder	16/163	283/6469	0.00195088	0.0429193	ENSG00000130513/ENSG00000167996/ENSG00000185088/ENSG00000198931/ENSG00000160789/ENSG00000177606/ENSG00000160211/ENSG00000084207/ENSG00000162772/ENSG00000108784/ENSG00000174099/ENSG00000087086/ENSG00000169710/ENSG00000074317/ENSG00000074181/ENSG00000115414	GDF15/FTH1/RPS27/APRT/LMNA/JUN/G6PD/GSTP1/ATF3/NAGLU/MSRB3/FTL/FASN/SNCB/NOTCH3/FN1	9518/2495/6232/353/4000/3725/2539/2950/467/4669/253827/2512/2194/6620/4854/2335	16

## Sheet: SFPQ△701-707
KEGGID	Description	GeneRatio	BgRatio	pvalue	padj	geneID	geneName	keggID	Count
hsa00190	Oxidative phosphorylation	9/58	125/5860	3.02197e-06	0.000163857	ENSG00000151366/ENSG00000198712/ENSG00000198727/ENSG00000198888/ENSG00000198886/ENSG00000198899/ENSG00000198763/ENSG00000198938/ENSG00000198804	NDUFC2/MT-CO2/MT-CYB/MT-ND1/MT-ND4/MT-ATP6/MT-ND2/MT-CO3/MT-CO1	hsa:4718/hsa:4513/hsa:4519/hsa:4535/hsa:4538/hsa:4508/hsa:4536/hsa:4514/hsa:4512	9
hsa03010	Ribosome	9/58	127/5860	3.44961e-06	0.000163857	ENSG00000177954/ENSG00000186468/ENSG00000241343/ENSG00000125691/ENSG00000122026/ENSG00000109475/ENSG00000198034/ENSG00000174444/ENSG00000169288	RPS27/RPS23/RPL36A/RPL23/RPL21/RPL34/RPS4X/RPL4/MRPL1	hsa:6232/hsa:6228/hsa:6173/hsa:9349/hsa:6144/hsa:6164/hsa:6191/hsa:6124/hsa:65008	9
hsa05012	Parkinson disease	9/58	134/5860	5.38275e-06	0.000170454	ENSG00000151366/ENSG00000198712/ENSG00000198727/ENSG00000198888/ENSG00000198886/ENSG00000198899/ENSG00000198763/ENSG00000198938/ENSG00000198804	NDUFC2/MT-CO2/MT-CYB/MT-ND1/MT-ND4/MT-ATP6/MT-ND2/MT-CO3/MT-CO1	hsa:4718/hsa:4513/hsa:4519/hsa:4535/hsa:4538/hsa:4508/hsa:4536/hsa:4514/hsa:4512	9
hsa05010	Alzheimer disease	9/58	159/5860	2.16664e-05	0.000514578	ENSG00000151366/ENSG00000198712/ENSG00000138613/ENSG00000198727/ENSG00000198899/ENSG00000198938/ENSG00000198804/ENSG00000080815/ENSG00000162736	NDUFC2/MT-CO2/APH1B/MT-CYB/MT-ATP6/MT-CO3/MT-CO1/PSEN1/NCSTN	hsa:4718/hsa:4513/hsa:83464/hsa:4519/hsa:4508/hsa:4514/hsa:4512/hsa:5663/hsa:23385	9
hsa04714	Thermogenesis	10/58	217/5860	4.3233e-05	0.000821427	ENSG00000151366/ENSG00000198712/ENSG00000198727/ENSG00000198888/ENSG00000198886/ENSG00000198899/ENSG00000198763/ENSG00000198938/ENSG00000198804/ENSG00000115548	NDUFC2/MT-CO2/MT-CYB/MT-ND1/MT-ND4/MT-ATP6/MT-ND2/MT-CO3/MT-CO1/KDM3A	hsa:4718/hsa:4513/hsa:4519/hsa:4535/hsa:4538/hsa:4508/hsa:4536/hsa:4514/hsa:4512/hsa:55818	10
DOID:699	mitochondrial myopathy	4/60	17/6459	1.46333e-05	0.00305837	ENSG00000198712/ENSG00000198727/ENSG00000198888/ENSG00000198938	COX2/CYTB/ND1/COX3	4513/4519/4535/4514	4
