# Supplementary material for: Cytoplasmic Aggregates of Splicing Factor Proline‐Glutamine Rich Disrupt Nucleocytoplasmic Transport and Induce Persistent Stress Granules
Source: J Cell Mol Med. 2024 Dec 5;28(23):e70261. doi: 10.1111/jcmm.70261 (PMC11619156; doi:10.1111/jcmm.70261)
Supplement: Supplementary file 3 — Appendix S3 DEGs with Significant Alternative Splicing Events in SH‐SY5Y Cells Transfected with Flag‐SFPQ‐WT versus Flag Tag.xlsx (v1.0). [file JCMM-28-e70261-s006.xlsx]

## Sheet: A3SS
GeneID	geneSymbol	chr	strand	longExonStart_0base	longExonEnd	shortES	shortEE	flankingES	flankingEE	IJC_SAMPLE_1	SJC_SAMPLE_1	IJC_SAMPLE_2	SJC_SAMPLE_2	IncFormLen	SkipFormLen	PValue	FDR	IncLevel1	IncLevel2	IncLevelDifference
ENSG00000269699	ZIM2	19	-	56824261	56824514	56824261	56824427	56836017	56836104	4,0,2	11,4,8	3,5,8	0,1,3	236	149	1.86963e-05	0.00903033	0.187,0.0,0.136	1.0,0.759,0.627	-0.688
ENSG00000167646	DNAAF3	19	-	55159532	55159720	55159532	55159607	55159898	55160013	5,3,4	0,1,1	2,0,0	1,5,6	262	149	6.03248e-08	0.00037878	1.0,0.63,0.695	0.532,0.0,0.0	0.598
ENSG00000131115	ZNF227	19	+	44213086	44213244	44213089	44213244	44212622	44212763	1,0,0	3,2,2	4,5,4	1,3,2	152	149	1.34365e-06	0.00168735	0.246,0.0,0.0	0.797,0.62,0.662	-0.611
ENSG00000161265	U2AF1L4	19	-	35742531	35743205	35742531	35742803	35743808	35743904	34,46,32	10,11,9	16,20,22	28,11,28	551	149	6.65269e-05	0.0240824	0.479,0.531,0.49	0.134,0.33,0.175	0.287
ENSG00000068650	ATP11A	13	+	112881812	112887168	112881875	112887168	112878216	112878303	14,18,13	4,6,4	25,10,14	1,0,0	212	149	9.00603e-06	0.0051408	0.711,0.678,0.696	0.946,1.0,1.0	-0.287
ENSG00000068650	ATP11A	13	+	112881815	112887168	112881875	112887168	112878216	112878303	18,14,20	4,6,4	41,14,20	1,0,0	209	149	4.75296e-05	0.0186524	0.762,0.625,0.781	0.967,1.0,1.0	-0.266
ENSG00000167992	VWCE	11	-	61268921	61269079	61268921	61269018	61271674	61271760	7,15,11	7,9,10	17,15,21	3,0,0	210	149	1.39824e-07	0.000438977	0.415,0.542,0.438	0.801,1.0,1.0	-0.469
ENSG00000113240	CLK4	5	-	178619837	178620673	178619837	178619896	178623255	178623416	37,28,28	0,0,2	32,28,26	4,9,5	926	149	7.44508e-06	0.00476727	1.0,1.0,0.693	0.563,0.334,0.456	0.447
ENSG00000143093	STRIP1	1	+	110049111	110050409	110050342	110050409	110047771	110047869	126129110	4,7,9	121117129	0,0,2	1380	149	4.81751e-06	0.0037992	0.773,0.666,0.569	1.0,1.0,0.874	-0.289
ENSG00000135365	PHF21A	11	-	45935120	45935246	45935120	45935157	45935635	45935739	6,8,3	1,7,2	3,14,9	0,0,0	238	149	7.28723e-05	0.0240824	0.79,0.417,0.484	1.0,1.0,1.0	-0.436
ENSG00000108788	MLX	17	+	42568469	42568943	42568836	42568943	42567618	42567655	167,89,174	0,6,5	154107175	16,15,20	516	149	0.00014791	0.0403795	1.0,0.811,0.909	0.735,0.673,0.716	0.199
ENSG00000189171	S100A13	1	-	153626319	153627598	153626319	153626533	153631010	153631360	27,24,36	6,4,1	29,22,36	0,0,1	1214	149	2.60478e-06	0.0027259	0.356,0.424,0.815	1.0,1.0,0.815	-0.407
ENSG00000105136	ZNF419	19	+	57491467	57491597	57491470	57491597	57487717	57487983	3,7,5	3,1,9	0,0,2	9,2,4	152	149	8.09492e-05	0.025414	0.495,0.873,0.353	0.0,0.0,0.329	0.464
ENSG00000126705	AHDC1	1	-	27603396	27603494	27603396	27603491	27603727	27603863	18,6,11	1,2,0	15,1,2	11,1,3	152	149	7.23891e-05	0.0240824	0.946,0.746,1.0	0.572,0.495,0.395	0.41
ENSG00000188092	GPR89B	1	+	147968357	147968963	147968874	147968963	147966553	147966663	20,33,22	4,21,1	25,37,19	0,0,0	666	149	7.99327e-07	0.00125474	0.528,0.26,0.831	1.0,1.0,1.0	-0.46
ENSG00000271853	AL162258.1	1	-	153631010	153631111	153631010	153631078	153632033	153632240	12,9,5	0,3,0	0,0,2	2,2,2	182	149	4.8675e-07	0.00101877	1.0,0.711,1.0	0.0,0.0,0.45	0.754
ENSG00000128596	CCDC136	7	+	128806236	128806858	128806687	128806858	128805760	128805901	91,82,89	3,7,7	81,83,109	1,0,0	600	149	0.000103879	0.0310598	0.883,0.744,0.759	0.953,1.0,1.0	-0.189
ENSG00000116353	MECR	1	-	29216587	29216812	29216587	29216685	29220837	29220921	30,21,16	1,2,2	17,17,10	12,7,6	276	149	2.17016e-05	0.00973316	0.942,0.85,0.812	0.433,0.567,0.474	0.377
ENSG00000163931	TKT	3	-	53237796	53237921	53237796	53237820	53240250	53240348	16,11,8	4,7,2	9,4,11	0,0,0	250	149	4.84052e-06	0.0037992	0.704,0.484,0.704	1.0,1.0,1.0	-0.369
ENSG00000176438	SYNE3	14	-	95436819	95436981	95436819	95436966	95439032	95439162	9,2,5	6,5,2	7,6,5	2,0,0	164	149	0.000144606	0.0403795	0.577,0.267,0.694	0.761,1.0,1.0	-0.408
ENSG00000269313	MAGIX	X	+	49166073	49166632	49166088	49166632	49165189	49165361	1,5,1	0,0,0	1,0,0	0,1,10	164	149	1.15234e-05	0.00602961	1.0,1.0,1.0	1.0,0.0,0.0	0.667
ENSG00000147180	ZNF711	X	+	85246929	85247651	85247546	85247651	85245902	85246022	218177167	32,32,28	201206214	4,16,9	766	149	2.60118e-05	0.0108885	0.57,0.518,0.537	0.907,0.715,0.822	-0.273
ENSG00000138411	HECW2	2	-	196318551	196319925	196318551	196319904	196320338	196320439	6,7,7	6,0,0	0,4,0	6,8,5	170	149	7.5924e-06	0.00476727	0.467,1.0,1.0	0.0,0.305,0.0	0.721

## Sheet: A5SS
GeneID	geneSymbol	chr	strand	longExonStart_0base	longExonEnd	shortES	shortEE	flankingES	flankingEE	IJC_SAMPLE_1	SJC_SAMPLE_1	IJC_SAMPLE_2	SJC_SAMPLE_2	IncFormLen	SkipFormLen	PValue	FDR	IncLevel1	IncLevel2	IncLevelDifference
ENSG00000243716	NPIPB5	16	+	22519137	22519414	22519137	22519269	22523819	22523948	80,71,106	7,0,0	69,59,135	21,22,27	294	149	3.80893e-09	1.53043e-05	0.853,1.0,1.0	0.625,0.576,0.717	0.312
ENSG00000165801	ARHGEF40	14	+	21075331	21075765	21075331	21075499	21076359	21076456	93,97,104	0,0,0	101,44,69	6,7,7	415	149	3.49265e-05	0.0116946	1.0,1.0,1.0	0.858,0.693,0.78	0.223
ENSG00000166261	ZNF202	11	-	123740392	123740536	123740416	123740536	123730486	123730985	2,0,3	0,1,0	0,1,0	1,3,4	173	149	2.62914e-05	0.00960353	1.0,0.0,1.0	0.0,0.223,0.0	0.592
ENSG00000172269	DPAGT1	11	-	119101017	119102142	119101494	119102142	119100261	119100408	19,21,32	3,6,2	45,9,51	0,0,0	626	149	2.26674e-05	0.00910778	0.601,0.454,0.792	1.0,1.0,1.0	-0.384
ENSG00000137494	ANKRD42	11	+	83198478	83198642	83198478	83198558	83206057	83206165	12,27,23	5,7,3	18,26,31	0,0,0	233	149	5.00124e-05	0.0154577	0.605,0.712,0.831	1.0,1.0,1.0	-0.284
ENSG00000228624	HDAC2-AS2	6	+	113991892	113992187	113991892	113992014	113993342	113993487	3,1,5	0,0,1	0,0,4	1,4,1	322	149	1.65845e-06	0.00222122	1.0,1.0,0.698	0.0,0.0,0.649	0.683
ENSG00000245067	IGFBP7-AS1	4	+	57201132	57201820	57201132	57201215	57204477	57204593	4,2,4	0,4,4	19,8,7	2,0,0	754	149	0.000130395	0.0308191	1.0,0.09,0.165	0.652,1.0,1.0	-0.466
ENSG00000169758	TMEM266	15	+	76156603	76156758	76156603	76156652	76160094	76160168	1,7,4	0,4,1	0,1,1	3,3,11	255	149	1.73898e-05	0.00819415	1.0,0.506,0.7	0.0,0.163,0.05	0.664
ENSG00000118961	LDAH	2	-	20801291	20801465	20801309	20801465	20774809	20774979	0,1,1	17,11,3	8,4,10	10,9,16	167	149	1.20776e-05	0.00693251	0.0,0.075,0.229	0.416,0.284,0.358	-0.251
ENSG00000105717	PBX4	19	-	19570585	19570833	19570686	19570833	19570108	19570299	25,10,12	3,0,4	5,9,1	14,11,4	250	149	2.2639e-06	0.00227409	0.832,1.0,0.641	0.176,0.328,0.13	0.613
ENSG00000114650	SCAP	3	-	47434924	47435137	47435007	47435137	47422441	47422536	9,3,13	5,0,1	3,3,5	13,6,9	232	149	9.3588e-05	0.0250691	0.536,1.0,0.893	0.129,0.243,0.263	0.598
ENSG00000153253	SCN3A	2	-	165140650	165140998	165140797	165140998	165139475	165139608	5,21,21	2,0,0	18,12,12	7,9,10	296	149	5.02582e-06	0.00403875	0.557,1.0,1.0	0.564,0.402,0.377	0.405
ENSG00000153253	SCN3A	2	-	165140701	165140998	165140797	165140998	165139475	165139608	6,19,21	2,0,0	17,25,15	7,9,10	245	149	1.1218e-05	0.00693251	0.646,1.0,1.0	0.596,0.628,0.477	0.315
ENSG00000145819	ARHGAP26	5	+	143207197	143207473	143207197	143207308	143213996	143214088	7,8,1	12,3,6	21,17,15	0,0,6	314	149	8.81932e-05	0.0250691	0.217,0.559,0.073	1.0,1.0,0.543	-0.565
ENSG00000151612	ZNF827	4	-	145764978	145765165	145764987	145765165	145763089	145763122	0,0,0	5,8,3	5,5,5	6,2,0	158	149	1.27168e-08	2.5548e-05	0.0,0.0,0.0	0.44,0.702,1.0	-0.714
ENSG00000159363	ATP13A2	1	-	17004691	17004821	17004706	17004821	17004331	17004408	18,25,6	1,0,1	7,7,7	4,5,3	164	149	1.83542e-05	0.00819415	0.942,1.0,0.845	0.614,0.56,0.679	0.311
ENSG00000167085	PHB	17	-	49414739	49414858	49414834	49414858	49413176	49413291	18,23,13	0,0,144	12,6,14	101,76,174	244	149	0.000124686	0.0308191	1.0,1.0,0.052	0.068,0.046,0.047	0.63

## Sheet: MXE
GeneID	geneSymbol	chr	strand	1stExonStart_0base	1stExonEnd	2ndExonStart_0base	2ndExonEnd	upstreamES	upstreamEE	downstreamES	downstreamEE	IJC_SAMPLE_1	SJC_SAMPLE_1	IJC_SAMPLE_2	SJC_SAMPLE_2	IncFormLen	SkipFormLen	PValue	FDR	IncLevel1	IncLevel2	IncLevelDifference
ENSG00000267699	AC091551.1	18	+	51051353	51051415	51052634	51052725	51049294	51049324	51054780	51054993	0,2,1	1,0,0	0,0,2	3,2,0	211	240	4.36921e-05	0.0237373	0.0,1.0,1.0	0.0,0.0,1.0	0.333
ENSG00000140479	PCSK6	15	-	101307212	101307325	101313375	101313505	101303927	101305355	101318318	101318422	0,7,1	2,10,4	5,9,3	3,0,0	279	262	3.91032e-05	0.0237373	0.0,0.397,0.19	0.61,1.0,1.0	-0.674
ENSG00000187630	DHRS4L2	14	+	24001383	24001517	24004336	24004392	24001032	24001084	24005885	24005948	4,2,6	2,7,3	11,7,4	0,0,1	283	205	7.23114e-07	0.00179429	0.592,0.171,0.592	1.0,1.0,0.743	-0.463
ENSG00000139436	GIT2	12	-	109945259	109945349	109947255	109947504	109939164	109939247	109953091	109953234	64,97,79	0,3,2	80,63,57	9,14,9	398	239	4.46429e-05	0.0237373	1.0,0.951,0.96	0.842,0.73,0.792	0.182
ENSG00000139436	GIT2	12	-	109945259	109945349	109951211	109951316	109939164	109939247	109953091	109953234	27,17,28	0,3,2	17,26,22	9,14,9	254	239	2.60195e-05	0.0214887	1.0,0.842,0.929	0.64,0.636,0.697	0.266
ENSG00000167766	ZNF83	19	-	52655560	52655687	52660761	52660843	52635065	52635153	52690442	52690496	2,3,5	2,0,2	0,0,0	1,4,1	231	276	1.36005e-08	5.06209e-05	0.544,1.0,0.749	0.0,0.0,0.0	0.764
ENSG00000162687	KCNT2	1	-	196317173	196317269	196319483	196319555	196315891	196316026	196326716	196326889	1,2,0	6,3,3	3,2,0	0,0,1	221	245	2.5165e-05	0.0214887	0.156,0.425,0.0	1.0,1.0,0.0	-0.473
ENSG00000144681	STAC	3	+	36486133	36486249	36504392	36504457	36443363	36443640	36505745	36505834	12,19,6	26,50,34	2,1,0	22,38,26	265	214	9.74207e-06	0.014504	0.272,0.235,0.125	0.068,0.021,0.0	0.181
ENSG00000196141	SPATS2L	2	+	200372108	200372251	200383866	200384017	200329430	200329480	200389222	200389283	3,1,11	3,5,10	0,0,0	6,6,2	292	300	1.67441e-05	0.0207738	0.507,0.17,0.531	0.0,0.0,0.0	0.403
ENSG00000163681	SLMAP	3	+	57864806	57864857	57871635	57871698	57864547	57864716	57890040	57890100	14,9,5	4,0,0	6,9,5	14,7,6	200	212	2.88671e-05	0.0214887	0.788,1.0,1.0	0.312,0.577,0.469	0.477
ENSG00000268043	NBPF12	1	+	146987953	146988126	146989573	146989746	146987233	146987285	146990465	146990517	4,4,4	6,8,44	10,7,19	4,1,6	322	322	9.72705e-07	0.0018102	0.4,0.333,0.083	0.714,0.875,0.76	-0.511
ENSG00000169918	OTUD7A	15	-	31656982	31657077	31689358	31689481	31655095	31655250	31870506	31870578	1,1,2	2,3,3	6,9,9	1,2,0	272	244	2.20001e-05	0.0214887	0.31,0.23,0.374	0.843,0.801,1.0	-0.577
ENSG00000084453	SLCO1A2	12	-	21314548	21314681	21318781	21318923	21306881	21306988	21334587	21334704	3,3,2	1,0,1	0,0,0	2,1,1	291	282	3.51423e-09	2.616e-05	0.744,1.0,0.66	0.0,0.0,0.0	0.801
ENSG00000204778	CBWD4P	9	-	65288402	65288532	65289657	65289723	65287913	65288015	65289826	65289895	0,3,0	7,10,8	10,8,1	5,9,0	215	279	3.96111e-05	0.0237373	0.0,0.28,0.0	0.722,0.536,1.0	-0.659

## Sheet: RI
GeneID	geneSymbol	chr	strand	riExonStart_0base	riExonEnd	upstreamES	upstreamEE	downstreamES	downstreamEE	IJC_SAMPLE_1	SJC_SAMPLE_1	IJC_SAMPLE_2	SJC_SAMPLE_2	IncFormLen	SkipFormLen	PValue	FDR	IncLevel1	IncLevel2	IncLevelDifference
ENSG00000008517	IL32	16	+	3065368	3065826	3065368	3065494	3065780	3065826	3,10,6	1,1,0	6,5,11	4,5,7	435	149	0.000146317	0.0367428	0.507,0.774,1.0	0.339,0.255,0.35	0.446
ENSG00000140481	CCDC33	15	+	74332678	74333322	74332678	74332845	74333220	74333322	0,1,0	1,1,5	4,6,7	0,0,1	524	149	1.25054e-11	5.33857e-08	0.0,0.221,0.0	1.0,1.0,0.666	-0.815
ENSG00000100823	APEX1	14	+	20455577	20456101	20455577	20455773	20455913	20456101	41,55,61	23,19,12	45,26,102	5,3,2	289	149	5.18397e-05	0.018442	0.479,0.599,0.724	0.823,0.817,0.963	-0.267
ENSG00000123191	ATP7B	13	-	51957515	51960322	51957515	51957607	51960147	51960322	50,40,46	1,0,0	65,49,52	3,3,2	2689	149	3.45494e-05	0.0147491	0.735,1.0,1.0	0.546,0.475,0.59	0.375
ENSG00000156475	PPP2R2B	5	-	146878001	146878785	146878001	146878195	146878700	146878785	2,1,1	2,0,3	6,6,3	1,0,0	654	149	3.85161e-05	0.0149477	0.186,1.0,0.071	0.578,1.0,1.0	-0.44
ENSG00000178038	ALS2CL	3	-	46671487	46672033	46671487	46671584	46671883	46672033	0,2,2	5,2,0	4,3,9	0,0,2	448	149	6.29947e-05	0.0206865	0.0,0.25,1.0	1.0,1.0,0.599	-0.45
ENSG00000182389	CACNB4	2	-	151870530	151872493	151870530	151870611	151872416	151872493	18,16,20	0,0,0	27,13,26	5,3,1	1954	149	1.27355e-07	0.000135919	1.0,1.0,1.0	0.292,0.248,0.665	0.598
ENSG00000197114	ZGPAT	20	+	63733586	63734824	63733586	63733739	63734644	63734824	131112108	9,8,3	115,92,167	0,2,1	1054	149	9.77403e-05	0.0278169	0.673,0.664,0.836	1.0,0.867,0.959	-0.218
ENSG00000171953	ATPAF2	17	-	18021122	18021663	18021122	18021238	18021421	18021663	12,4,11	0,0,1	3,14,2	3,2,3	332	149	7.20091e-05	0.0219576	1.0,1.0,0.832	0.31,0.759,0.23	0.511
ENSG00000108591	DRG2	17	+	18099016	18100435	18099016	18099093	18099632	18100435	20,48,16	4,3,9	22,35,16	2,0,0	688	149	0.000124372	0.0331841	0.52,0.776,0.278	0.704,1.0,1.0	-0.377
ENSG00000144857	BOC	3	+	113284334	113284858	113284334	113284567	113284781	113284858	4,11,5	3,10,3	2,1,0	11,8,8	363	149	2.44626e-05	0.0116034	0.354,0.311,0.406	0.069,0.049,0.0	0.318
ENSG00000143575	HAX1	1	+	154273335	154273961	154273335	154273598	154273749	154273961	5,2,10	0,0,0	4,3,6	15,1,3	300	149	1.49936e-09	3.20038e-06	1.0,1.0,1.0	0.117,0.598,0.498	0.596
ENSG00000145476	CYP4V2	4	+	186201156	186205302	186201156	186201342	186205199	186205302	184207180	8,19,22	245268251	1,2,6	4006	149	1.47416e-05	0.00786647	0.461,0.288,0.233	0.901,0.833,0.609	-0.454
ENSG00000187535	IFT140	16	-	1525886	1526796	1525886	1526077	1526732	1526796	43,52,45	4,5,6	37,23,39	0,1,0	804	149	6.61971e-06	0.00565191	0.666,0.658,0.582	1.0,0.81,1.0	-0.301
ENSG00000109956	B3GAT1	11	-	134387547	134387940	134387547	134387694	134387826	134387940	10,13,13	8,6,7	22,16,19	2,0,0	281	149	4.32543e-08	6.15508e-05	0.399,0.535,0.496	0.854,1.0,1.0	-0.475
ENSG00000181027	FKRP	19	+	46748514	46748884	46748514	46748665	46748774	46748884	13,18,13	5,6,3	20,11,6	0,0,1	258	149	1.2721e-05	0.00786647	0.6,0.634,0.714	1.0,1.0,0.776	-0.276
ENSG00000160948	VPS28	8	-	144424945	144426208	144424945	144425772	144426179	144426208	65,54,63	0,0,0	55,38,37	6,3,5	556	149	1.46677e-05	0.00786647	1.0,1.0,1.0	0.711,0.772,0.665	0.284

## Sheet: SE
GeneID	geneSymbol	chr	strand	exonStart_0base	exonEnd	upstreamES	upstreamEE	downstreamES	downstreamEE	IJC_SAMPLE_1	SJC_SAMPLE_1	IJC_SAMPLE_2	SJC_SAMPLE_2	IncFormLen	SkipFormLen	PValue	FDR	IncLevel1	IncLevel2	IncLevelDifference
ENSG00000100083	GGA1	22	+	37610576	37610699	37609059	37609154	37613023	37613191	0,0,2	1,3,3	2,3,1	0,0,0	272	149	1.87165e-10	6.91626e-07	0.0,0.0,0.268	1.0,1.0,1.0	-0.911
ENSG00000167491	GATAD2A	19	+	19436130	19436219	19385825	19386138	19465344	19465614	13,17,8	0,0,12	1,0,4	7,5,10	238	149	6.37225e-06	0.00588679	1.0,1.0,0.294	0.082,0.0,0.2	0.671
ENSG00000188629	ZNF177	19	+	9371609	9371752	9364861	9364948	9376315	9376423	6,2,2	0,0,0	2,0,5	1,1,6	292	149	8.47429e-06	0.0074559	1.0,1.0,1.0	0.505,0.0,0.298	0.732
ENSG00000152234	ATP5F1A	18	-	46093179	46093362	46091681	46091851	46094979	46095131	4,3,4	8,3,7	5,6,5	0,0,0	332	149	0	0	0.183,0.31,0.204	1.0,1.0,1.0	-0.768
ENSG00000152234	ATP5F1A	18	-	46093179	46093365	46091681	46091851	46094979	46095131	6,3,4	8,3,7	5,6,5	0,0,0	335	149	0	0	0.25,0.308,0.203	1.0,1.0,1.0	-0.746
ENSG00000263753	LINC00667	18	+	5240647	5241255	5238779	5239049	5241698	5241889	54,79,84	3,0,0	42,40,38	10,5,4	757	149	3.20212e-06	0.00328685	0.78,1.0,1.0	0.453,0.612,0.652	0.354
ENSG00000133195	SLC39A11	17	-	73091823	73092116	73088656	73088775	73092494	73092687	6,3,6	0,0,1	6,1,1	5,2,4	442	149	2.62057e-07	0.000415016	1.0,1.0,0.669	0.288,0.144,0.078	0.72
ENSG00000170921	TANC2	17	+	63151269	63151380	63099174	63099246	63193990	63194082	13,5,0	2,5,3	1,1,4	0,0,1	260	149	2.66208e-05	0.0179947	0.788,0.364,0.0	1.0,1.0,0.696	-0.515
ENSG00000131477	RAMP2	17	+	42762339	42762463	42761833	42761899	42762596	42762854	24,30,21	2,5,9	20,36,39	0,0,2	273	149	9.66713e-05	0.0444917	0.868,0.766,0.56	1.0,1.0,0.914	-0.24
ENSG00000277791	PSMB3	17	+	38760507	38760608	38755882	38755990	38764118	38764225	0,0,1	9,3,0	1,1,1	0,0,0	250	149	2.43461e-07	0.000399408	0.0,0.0,1.0	1.0,1.0,1.0	-0.667
ENSG00000185158	LRRC37B	17	+	32020696	32020803	32007973	32008132	32021392	32021859	14,14,26	3,5,6	14,3,23	0,0,0	256	149	1.03765e-05	0.00884863	0.731,0.62,0.716	1.0,1.0,1.0	-0.311
ENSG00000109103	UNC119	17	-	28548591	28548656	28547641	28547849	28552337	28552609	0,1,0	2,0,4	1,1,2	0,0,0	214	149	2.75892e-06	0.00305848	0.0,1.0,0.0	1.0,1.0,1.0	-0.667
ENSG00000128487	SPECC1	17	+	20204332	20205912	20155988	20156236	20227412	20227620	524429341	22,3,29	422401421	0,0,2	1729	149	7.8273e-07	0.00114174	0.672,0.925,0.503	1.0,1.0,0.948	-0.283
ENSG00000259024	TVP23C-CDRT4	17	-	15503097	15503232	15440207	15440285	15545784	15545916	21,9,7	12,3,8	12,31,4	0,0,0	284	149	2.74669e-13	1.52246e-09	0.479,0.611,0.315	1.0,1.0,1.0	-0.532
ENSG00000198373	WWP2	16	+	69783031	69783152	69762327	69762391	69786995	69787080	5,10,11	0,0,0	8,3,7	6,9,9	270	149	0	0	1.0,1.0,1.0	0.424,0.155,0.3	0.707
ENSG00000117899	MESD	15	-	80970461	80970659	80951958	80952296	80989578	80989878	8,4,1	3,7,3	5,7,9	0,0,0	347	149	1.32999e-10	5.2657e-07	0.534,0.197,0.125	1.0,1.0,1.0	-0.715
ENSG00000169783	LINGO1	15	-	77734991	77735053	77690719	77690901	77795938	77796053	9,1,3	0,0,0	0,0,3	2,5,0	211	149	0.000104673	0.0464152	1.0,1.0,1.0	0.0,0.0,1.0	0.667
ENSG00000140374	ETFA	15	-	76309931	76310064	76292430	76292513	76311349	76311443	0,0,0	9,7,12	8,12,2	0,0,12	282	149	3.68871e-05	0.0224683	0.0,0.0,0.0	1.0,1.0,0.081	-0.694
ENSG00000140157	NIPA2	15	+	22839654	22839790	22838640	22838921	22845145	22845267	84,58,58	24,14,21	54,52,91	0,0,13	285	149	3.24435e-05	0.0208507	0.647,0.684,0.591	1.0,1.0,0.785	-0.288
ENSG00000126214	KLC1	14	+	103693552	103693634	103692358	103692425	103700654	103700727	24,19,20	18,15,17	23,21,26	0,8,0	231	149	2.06338e-05	0.0154555	0.462,0.45,0.431	1.0,0.629,1.0	-0.429
ENSG00000185684	EP400P1	12	+	132109767	132109832	132108571	132108682	132120419	132120601	6,5,5	4,3,4	5,7,1	0,0,0	214	149	1.71452e-07	0.000296981	0.511,0.537,0.465	1.0,1.0,1.0	-0.496
ENSG00000185684	EP400P1	12	+	132114457	132114545	132108571	132108682	132120419	132120601	2,15,8	4,3,4	12,2,15	0,0,0	237	149	5.40756e-05	0.0296768	0.239,0.759,0.557	1.0,1.0,1.0	-0.482
ENSG00000119242	CCDC92	12	-	123956283	123956444	123945703	123945800	123972528	123972616	4,8,5	3,2,11	1,0,0	8,11,2	310	149	7.32782e-05	0.0376087	0.391,0.658,0.179	0.057,0.0,0.0	0.39
ENSG00000135124	P2RX4	12	+	121222946	121222962	121222093	121222166	121228532	121228613	5,1,2	0,1,0	0,0,0	3,2,1	165	149	1.44489e-09	4.71109e-06	1.0,0.475,1.0	0.0,0.0,0.0	0.825
ENSG00000213297	ZNF625-ZNF20	19	-	12145257	12146224	12142640	12142736	12147394	12147455	57,56,63	4,8,2	67,57,73	0,0,0	1116	149	2.5216e-06	0.00285244	0.655,0.483,0.808	1.0,1.0,1.0	-0.351
ENSG00000123415	SMUG1	12	-	54188514	54188596	54187818	54187905	54188950	54188972	5,3,2	0,0,0	0,1,0	1,0,2	231	149	4.52363e-05	0.0260539	1.0,1.0,1.0	0.0,1.0,0.0	0.667
ENSG00000183605	SFXN4	10	-	119161054	119161081	119160914	119160969	119162339	119162414	6,23,2	21,28,15	33,43,8	11,14,7	176	149	0.000111903	0.0484584	0.195,0.41,0.101	0.717,0.722,0.492	-0.408
ENSG00000204147	ASAH2B	10	+	50745127	50745274	50742914	50743010	50749342	50749402	44,19,28	30,10,4	20,8,35	0,0,0	296	149	4.65117e-12	1.98315e-08	0.425,0.489,0.779	1.0,1.0,1.0	-0.436
ENSG00000204147	ASAH2B	10	+	50745201	50745274	50742914	50743010	50749342	50749402	41,7,5	30,10,4	8,6,23	0,0,0	222	149	1.11022e-15	8.79122e-12	0.478,0.32,0.456	1.0,1.0,1.0	-0.582
ENSG00000077327	SPAG6	10	+	22387822	22387996	22386753	22386959	22389159	22389312	3,6,4	4,2,6	4,1,14	0,1,0	323	149	1.76992e-05	0.0138176	0.257,0.581,0.235	1.0,0.316,1.0	-0.414
ENSG00000110318	CEP126	11	+	101955791	101956943	101948030	101948142	101958167	101958366	15,10,26	0,0,0	14,24,16	1,3,3	1301	149	4.34052e-05	0.0255947	1.0,1.0,1.0	0.616,0.478,0.379	0.509
ENSG00000158555	GDPD5	11	-	75479243	75479488	75477618	75477795	75490236	75490320	2,0,5	5,5,1	4,5,8	0,0,0	394	149	1.80117e-09	5.54649e-06	0.131,0.0,0.654	1.0,1.0,1.0	-0.738
ENSG00000158483	FAM86C1	11	+	71791735	71791819	71789782	71789845	71796016	71796166	27,23,13	10,9,2	21,15,12	1,0,0	233	149	3.33796e-08	7.11614e-05	0.633,0.62,0.806	0.931,1.0,1.0	-0.291
ENSG00000245573	BDNF-AS	11	+	27675296	27676140	27659170	27659228	27676981	27677807	7,22,8	0,0,0	15,18,6	2,1,4	993	149	6.83148e-05	0.035389	1.0,1.0,1.0	0.529,0.73,0.184	0.519
ENSG00000171649	ZIK1	19	+	57584951	57584990	57584141	57584389	57590010	57590198	0,0,2	1,2,3	4,1,1	0,0,1	188	149	1.1858e-07	0.000219092	0.0,0.0,0.346	1.0,1.0,0.442	-0.699
ENSG00000249378	LINC01060	4	+	188477637	188477912	188456663	188456762	188485778	188485865	2,0,0	0,1,2	1,3,3	0,0,0	424	149	7.76727e-05	0.0387867	1.0,0.0,0.0	1.0,1.0,1.0	-0.667
ENSG00000198948	MFAP3L	4	-	170006602	170006736	170004990	170006010	170026233	170026339	2,7,4	0,0,1	1,2,6	1,2,6	283	149	2.12322e-06	0.00245183	1.0,1.0,0.678	0.345,0.345,0.345	0.548
ENSG00000189157	FAM47E	4	+	76256177	76256523	76251740	76251820	76263703	76263843	0,6,0	5,5,2	18,5,14	0,0,0	495	149	3.33067e-16	3.07693e-12	0.0,0.265,0.0	1.0,1.0,1.0	-0.912
ENSG00000100614	PPM1A	14	+	60268292	60268435	60250430	60250481	60277004	60277091	0,2,0	3,5,1	1,1,2	0,0,0	292	149	9.39249e-14	6.5077e-10	0.0,0.17,0.0	1.0,1.0,1.0	-0.943
ENSG00000079102	RUNX1T1	8	-	92062545	92062709	92017225	92017363	92075964	92076137	6,14,1	3,0,2	0,0,2	3,5,5	313	149	8.27598e-05	0.0398895	0.488,1.0,0.192	0.0,0.0,0.16	0.507
ENSG00000079102	RUNX1T1	8	-	92062545	92062709	92017225	92017363	92102856	92102913	6,10,1	5,6,3	0,0,2	9,2,13	313	149	4.46013e-05	0.0260232	0.364,0.442,0.137	0.0,0.0,0.068	0.292
ENSG00000230461	PROX1-AS1	1	-	213965303	213965481	213895393	213895518	213966070	213966134	2,0,0	4,3,6	5,6,2	0,4,0	327	149	6.49137e-06	0.00589853	0.186,0.0,0.0	1.0,0.406,1.0	-0.74
ENSG00000282995	FRG1EP	20	-	29490006	29490064	29488098	29488213	29490846	29490972	19,7,9	0,1,1	16,18,10	14,8,4	207	149	2.91841e-06	0.00317185	1.0,0.834,0.866	0.451,0.618,0.643	0.329
ENSG00000141376	BCAS3	17	+	61380505	61380571	61368326	61368494	61388617	61388708	6,9,1	4,3,4	6,8,1	0,0,0	215	149	7.79848e-06	0.00697197	0.51,0.675,0.148	1.0,1.0,1.0	-0.556
ENSG00000069943	PIGB	15	+	55350698	55350803	55341737	55341802	55354797	55354978	8,6,9	0,0,0	10,7,8	4,6,4	254	149	9.36875e-09	2.36046e-05	1.0,1.0,1.0	0.595,0.406,0.54	0.486
ENSG00000069943	PIGB	15	+	55350698	55350912	55341737	55341802	55354797	55354978	30,27,21	0,0,0	28,36,24	4,6,4	363	149	2.42856e-05	0.0168266	1.0,1.0,1.0	0.742,0.711,0.711	0.279
ENSG00000206530	CFAP44	3	-	113344515	113344712	113341743	113341918	113358744	113358875	12,10,27	0,0,0	15,31,25	3,6,4	346	149	2.8172e-05	0.0185898	1.0,1.0,1.0	0.683,0.69,0.729	0.299
ENSG00000179195	ZNF664	12	+	124003422	124003540	123988042	123988138	124004877	124004935	66,61,10	52,24,39	45,38,44	0,15,0	267	149	1.66464e-05	0.0133038	0.415,0.587,0.125	1.0,0.586,1.0	-0.486
ENSG00000103034	NDRG4	16	+	58500987	58501077	58494963	58495008	58503743	58503903	2,3,2	3,0,0	0,0,1	2,1,2	239	149	8.09149e-05	0.0396906	0.294,1.0,1.0	0.0,0.0,0.238	0.685
ENSG00000144681	STAC	3	+	36484976	36485058	36443363	36443640	36486133	36486249	31,46,28	12,19,5	37,44,36	2,0,0	231	149	6.28031e-09	1.83216e-05	0.625,0.61,0.783	0.923,1.0,1.0	-0.302
ENSG00000180998	GPR137C	14	+	52613670	52613718	52600112	52600341	52632159	52632309	2,0,1	22,21,10	15,9,3	19,21,15	197	149	8.87432e-05	0.0420423	0.064,0.0,0.07	0.374,0.245,0.131	-0.205
ENSG00000228409	CCT6P1	7	+	65758235	65758317	65756468	65756574	65759174	65759271	17,15,7	0,0,0	10,7,16	4,8,4	231	149	2.44996e-07	0.000399408	1.0,1.0,1.0	0.617,0.361,0.721	0.434
ENSG00000179134	SAMD4B	19	+	39354005	39354066	39342395	39342576	39356688	39357089	129,55,104	0,0,31	75,47,65	18,17,48	210	149	9.5094e-05	0.0444917	1.0,1.0,0.704	0.747,0.662,0.49	0.268
ENSG00000125462	C1orf61	1	-	156416768	156416864	156414653	156414753	156420170	156420336	1,3,4	0,1,0	1,1,4	1,1,3	245	149	1.88369e-05	0.0143029	1.0,0.646,1.0	0.378,0.378,0.448	0.481
ENSG00000108021	FAM208B	10	+	5712822	5712918	5684837	5685175	5720543	5720611	8,7,11	5,4,10	12,5,12	0,0,0	245	149	1.44107e-13	8.87523e-10	0.493,0.516,0.401	1.0,1.0,1.0	-0.53
ENSG00000136932	TRMO	9	-	97916163	97916338	97913251	97913558	97922417	97922487	23,9,20	12,7,5	26,39,29	3,0,0	324	149	3.84523e-07	0.000592048	0.468,0.372,0.648	0.799,1.0,1.0	-0.437
ENSG00000162669	HFM1	1	-	91394092	91394402	91385574	91385834	91401011	91401109	2,2,6	2,3,2	12,5,4	1,1,0	459	149	0.000106388	0.0468016	0.245,0.178,0.493	0.796,0.619,1.0	-0.5
ENSG00000109339	MAPK10	4	-	86089205	86089277	86067772	86067955	86101051	86101217	1,0,0	0,3,1	9,2,2	0,1,0	221	149	2.55676e-05	0.0174962	1.0,0.0,0.0	1.0,0.574,1.0	-0.525
ENSG00000204604	ZNF468	19	-	52845178	52845296	52838535	52842151	52849086	52849213	11,14,7	10,16,12	13,27,23	8,0,0	267	149	3.33523e-05	0.0208507	0.38,0.328,0.246	0.476,1.0,1.0	-0.507
ENSG00000177628	GBA	1	-	155244094	155244230	155239885	155240077	155244505	155244606	5,1,3	2,1,5	8,3,6	1,0,1	285	149	0.000102359	0.0457552	0.567,0.343,0.239	0.807,1.0,0.758	-0.472
ENSG00000224043	CCNT2-AS1	2	-	134877519	134877643	134868943	134869041	134918562	134918710	2,0,2	3,3,2	7,3,7	0,0,0	273	149	8.23308e-09	2.18884e-05	0.267,0.0,0.353	1.0,1.0,1.0	-0.793
ENSG00000105136	ZNF419	19	+	57490146	57490185	57487717	57487983	57491467	57491597	1,6,0	3,7,5	5,5,15	0,0,2	188	149	2.71928e-08	6.2803e-05	0.209,0.405,0.0	1.0,1.0,0.856	-0.747
ENSG00000271254	AC240274.1	KI270711.1	-	27336	27439	20006	20221	29278	29488	13,40,7	2,0,0	30,21,43	8,6,10	252	149	3.17757e-05	0.0207211	0.794,1.0,1.0	0.689,0.674,0.718	0.238
ENSG00000161558	TMEM143	19	-	48360071	48360176	48345159	48345354	48363290	48363531	10,34,23	19,13,25	29,37,38	0,0,0	254	149	0	0	0.236,0.605,0.351	1.0,1.0,1.0	-0.603
ENSG00000161558	TMEM143	19	-	48360071	48360183	48345159	48345354	48363290	48363674	11,16,12	19,13,25	18,14,25	0,0,0	261	149	0	0	0.248,0.413,0.215	1.0,1.0,1.0	-0.708
ENSG00000148153	INIP	9	-	112689526	112689617	112683925	112687633	112694130	112694233	141121155	20,16,21	133135123	4,0,0	240	149	1.98621e-08	4.78668e-05	0.814,0.824,0.821	0.954,1.0,1.0	-0.165
ENSG00000163681	SLMAP	3	+	57871635	57871698	57864547	57864716	57890040	57890100	4,0,0	6,9,7	14,7,6	1,4,3	212	149	3.05178e-06	0.00325302	0.319,0.0,0.0	0.908,0.552,0.584	-0.575
ENSG00000184271	POU6F1	12	-	51191595	51191764	51186935	51190592	51192329	51192471	19,17,7	6,2,5	15,18,28	0,0,2	318	149	5.94208e-05	0.0315792	0.597,0.799,0.396	1.0,1.0,0.868	-0.359
ENSG00000235944	ZNF815P	7	+	5833526	5833568	5823215	5823526	5839948	5840075	20,12,5	18,1,8	12,5,10	0,0,0	191	149	1.59591e-05	0.0130088	0.464,0.903,0.328	1.0,1.0,1.0	-0.435
ENSG00000254485	AC026191.1	3	-	9355800	9355859	9349684	9350066	9362839	9363006	3,5,3	2,0,0	0,1,0	6,0,5	208	149	4.72364e-07	0.000707639	0.518,1.0,1.0	0.0,1.0,0.0	0.506
ENSG00000164654	MIOS	7	+	7567606	7567688	7567052	7567484	7568025	7568123	20,20,7	3,0,0	8,18,11	11,7,8	231	149	3.14617e-06	0.00328685	0.811,1.0,1.0	0.319,0.624,0.47	0.466
ENSG00000177842	ZNF620	3	+	40512401	40512515	40511469	40511596	40515859	40515944	6,7,10	3,6,2	17,7,19	0,0,1	263	149	4.40875e-06	0.00426414	0.531,0.398,0.739	1.0,1.0,0.915	-0.416
ENSG00000204120	GIGYF2	2	+	232724573	232724691	232703423	232703489	232734416	232734486	3,5,7	16,3,1	3,1,1	0,0,0	267	149	3.53512e-06	0.0035627	0.095,0.482,0.796	1.0,1.0,1.0	-0.542
ENSG00000263072	ZNF213-AS1	16	-	3132849	3132942	3131746	3132103	3134633	3134869	3,0,0	5,5,4	5,8,4	2,0,3	242	149	2.42058e-05	0.0168266	0.27,0.0,0.0	0.606,1.0,0.451	-0.596
ENSG00000263072	ZNF213-AS1	16	-	3132849	3132945	3131902	3132103	3134633	3134869	3,0,0	5,5,4	5,12,5	2,0,3	245	149	4.46192e-06	0.00426414	0.267,0.0,0.0	0.603,1.0,0.503	-0.613
ENSG00000117525	F3	1	-	94532320	94532480	94529224	94530596	94533089	94533268	7,1,5	2,2,8	5,5,8	0,0,0	309	149	6.50105e-08	0.000128695	0.628,0.194,0.232	1.0,1.0,1.0	-0.649
ENSG00000271853	AL162258.1	1	-	153627482	153627598	153626331	153626533	153631010	153631078	12,3,9	6,4,1	5,9,3	0,0,1	265	149	7.70739e-05	0.0387867	0.529,0.297,0.835	1.0,1.0,0.628	-0.322
ENSG00000272645	GTF2IP20	1	-	223952384	223952442	223951478	223952291	223954476	223954667	6,14,5	1,13,3	11,6,13	0,0,1	207	149	1.39827e-06	0.00183863	0.812,0.437,0.545	1.0,1.0,0.903	-0.37
ENSG00000161203	AP2M1	3	+	184180644	184180650	184180063	184180251	184180848	184180881	0,0,0	23,7,6	63,9,205	5,24,5	155	149	1.02052e-12	5.14239e-09	0.0,0.0,0.0	0.924,0.265,0.975	-0.721
ENSG00000172775	FAM192A	16	-	57174168	57174286	57173727	57173869	57175538	57175700	11,15,14	0,3,0	11,0,0	2,1,5	267	149	2.30066e-05	0.0168266	1.0,0.736,1.0	0.754,0.0,0.0	0.661
ENSG00000135541	AHI1	6	-	135290422	135290525	135283531	135285647	135300499	135300558	19,26,27	2,8,6	40,24,31	0,2,0	252	149	4.5594e-05	0.0260539	0.849,0.658,0.727	1.0,0.876,1.0	-0.214
ENSG00000110841	PPFIBP1	12	+	27677063	27677096	27676427	27676599	27679488	27679639	6,20,8	46,26,24	0,1,2	21,18,47	182	149	3.93212e-05	0.0236906	0.096,0.386,0.214	0.0,0.044,0.034	0.206
ENSG00000242282	AC108488.1	2	-	3533107	3533190	3531983	3532310	3533710	3533782	3,2,2	0,0,1	4,2,2	2,1,7	232	149	2.37724e-05	0.0168266	1.0,1.0,0.562	0.562,0.562,0.155	0.428
ENSG00000144182	LIPT1	2	+	99155481	99155544	99155073	99155368	99156300	99156426	1,0,5	2,1,4	1,2,3	0,0,0	212	149	4.74502e-05	0.0263012	0.26,0.0,0.468	1.0,1.0,1.0	-0.757
ENSG00000196793	ZNF239	10	-	43567898	43568021	43556343	43558171	43574539	43574618	8,14,17	2,2,7	5,20,11	0,1,0	272	149	7.73882e-05	0.0387867	0.687,0.793,0.571	1.0,0.916,1.0	-0.288
ENSG00000197150	ABCB8	7	+	151033442	151033604	151028449	151028610	151034272	151034428	6,6,10	4,0,0	0,1,0	1,1,1	311	149	1.58606e-06	0.00195364	0.418,1.0,1.0	0.0,0.324,0.0	0.698
ENSG00000152380	FAM151B	5	+	80510713	80511086	80505942	80506076	80513603	80513769	2,1,2	1,0,0	0,0,2	2,1,0	522	149	3.38552e-05	0.0208507	0.363,1.0,1.0	0.0,0.0,1.0	0.454
ENSG00000184432	COPB2	3	-	139385003	139385200	139383297	139383435	139389468	139389648	59,86,68	8,10,4	70,66,79	0,0,2	346	149	4.68236e-05	0.0263012	0.761,0.787,0.88	1.0,1.0,0.944	-0.172
ENSG00000158062	UBXN11	1	-	26302812	26302918	26301693	26301722	26306591	26306609	19,9,13	3,5,5	14,12,25	0,0,0	255	149	1.28645e-05	0.010804	0.787,0.513,0.603	1.0,1.0,1.0	-0.366
ENSG00000196220	SRGAP3	3	-	9032649	9032752	9028099	9028130	9038062	9038090	5,11,3	0,0,1	6,9,5	3,4,2	252	149	4.70612e-05	0.0263012	1.0,1.0,0.639	0.542,0.571,0.596	0.31
ENSG00000131323	TRAF3	14	+	102830333	102830472	102777478	102777675	102870184	102870446	79,80,89	8,14,9	75,75,81	2,0,0	288	149	1.34333e-06	0.00181608	0.836,0.747,0.836	0.951,1.0,1.0	-0.177
ENSG00000198556	ZNF789	7	+	99476402	99476480	99472840	99473056	99479660	99479787	16,10,5	8,10,2	4,24,21	1,0,0	227	149	5.77901e-08	0.000118639	0.568,0.396,0.621	0.724,1.0,1.0	-0.38
ENSG00000198556	ZNF789	7	+	99478273	99478356	99472889	99473056	99479660	99479787	5,1,3	8,10,2	3,3,3	1,0,0	232	149	8.32225e-07	0.0011828	0.286,0.06,0.491	0.658,1.0,1.0	-0.607
ENSG00000198556	ZNF789	7	+	99478273	99478356	99476402	99476480	99479660	99479787	23,6,1	0,2,0	15,5,5	3,22,17	232	149	4.91933e-06	0.00462158	1.0,0.658,1.0	0.763,0.127,0.159	0.536
ENSG00000119979	FAM45A	10	+	119105310	119105495	119104763	119105022	119107947	119108096	22,9,3	1,1,0	5,4,7	6,1,2	334	149	8.02325e-05	0.0396906	0.908,0.801,1.0	0.271,0.641,0.61	0.396
ENSG00000189212	DPY19L2P1	7	-	35090319	35090445	35079988	35081740	35091846	35091946	0,1,1	4,0,2	5,2,2	0,0,0	275	149	1.6801e-05	0.0133038	0.0,1.0,0.213	1.0,1.0,1.0	-0.596
ENSG00000138162	TACC2	10	+	122143571	122143706	122113038	122113233	122195039	122195176	0,0,1	2,1,2	6,4,3	0,0,6	284	149	2.39301e-05	0.0168266	0.0,0.0,0.208	1.0,1.0,0.208	-0.667
ENSG00000198908	BHLHB9	X	+	102747816	102747911	102720956	102721091	102748698	102748881	10,5,6	4,1,6	16,6,18	0,0,2	244	149	5.9821e-05	0.0315792	0.604,0.753,0.379	1.0,1.0,0.846	-0.37
ENSG00000198908	BHLHB9	X	+	102747832	102747911	102720956	102721091	102748698	102748735	7,4,7	4,1,6	10,4,13	0,0,2	228	149	8.74862e-05	0.0418041	0.534,0.723,0.433	1.0,1.0,0.809	-0.373
ENSG00000196792	STRN3	14	-	30929200	30929311	30912006	30912182	30935162	30935304	13,3,3	1,0,1	6,8,1	1,8,7	260	149	9.6388e-05	0.0444917	0.882,1.0,0.632	0.775,0.364,0.076	0.433
ENSG00000196204	RNF216P1	7	+	4989033	4989177	4984909	4985075	4996609	4997119	9,24,17	7,4,6	19,9,17	0,0,0	293	149	1.26656e-07	0.000226464	0.395,0.753,0.59	1.0,1.0,1.0	-0.421
ENSG00000196204	RNF216P1	7	+	4995474	4995582	4984909	4985075	4996609	4996673	40,12,31	7,4,6	15,14,36	0,0,0	257	149	9.31313e-06	0.0080659	0.768,0.635,0.75	1.0,1.0,1.0	-0.282
ENSG00000109685	NSD2	4	+	1893729	1893909	1892165	1892263	1900625	1900766	10,55,6	2,0,0	22,9,4	7,3,1	329	149	5.62468e-05	0.0305657	0.694,1.0,1.0	0.587,0.576,0.644	0.296
ENSG00000176884	GRIN1	9	+	137148151	137148214	137145725	137145902	137149008	137149109	9,16,4	5,7,12	15,11,19	0,0,1	212	149	3.83531e-10	1.32867e-06	0.559,0.616,0.19	1.0,1.0,0.93	-0.522
ENSG00000183696	UPP1	7	+	48103296	48103411	48101823	48101870	48106872	48107082	1,1,3	1,0,0	5,0,2	2,1,4	264	149	6.5618e-05	0.0343126	0.361,1.0,1.0	0.585,0.0,0.22	0.519
ENSG00000197343	ZNF655	7	+	99562348	99562494	99560532	99560695	99571687	99571717	19,8,4	9,12,20	0,0,1	22,15,28	295	149	0.000109208	0.0476636	0.516,0.252,0.092	0.0,0.0,0.018	0.281
ENSG00000197343	ZNF655	7	+	99562348	99562494	99561887	99561973	99571687	99571717	19,8,4	1,6,5	0,0,0	4,4,1	295	149	1.8668e-06	0.00224946	0.906,0.402,0.288	0.0,0.0,0.0	0.532
ENSG00000091129	NRCAM	7	-	108166920	108167073	108160360	108160492	108168276	108168402	4,1,2	0,0,0	1,0,2	8,2,0	302	149	3.36014e-05	0.0208507	1.0,1.0,1.0	0.058,0.0,1.0	0.647
ENSG00000105983	LMBR1	7	-	156680442	156680574	156679076	156679306	156681828	156682093	39,34,34	10,5,3	29,32,43	0,0,0	281	149	2.76305e-05	0.0184522	0.674,0.783,0.857	1.0,1.0,1.0	-0.229
ENSG00000115524	SF3B1	2	-	197423893	197423974	197421028	197421133	197434971	197435016	1,4,0	0,0,1	0,0,3	1,1,0	230	149	9.8474e-05	0.0447403	1.0,1.0,0.0	0.0,0.0,1.0	0.333
ENSG00000204536	CCHCR1	6	-	31157357	31157500	31157022	31157089	31158166	31158214	5,1,1	0,1,0	1,0,1	0,1,5	292	149	5.7001e-05	0.0306749	1.0,0.338,1.0	1.0,0.0,0.093	0.415
ENSG00000181135	ZNF707	8	+	143688661	143689301	143684507	143684542	143690056	143690123	13,14,15	11,17,23	24,33,36	6,0,0	789	149	1.32212e-06	0.00181608	0.182,0.135,0.11	0.43,1.0,1.0	-0.668
ENSG00000181135	ZNF707	8	+	143689203	143689301	143684478	143684542	143690056	143690123	3,1,6	11,17,23	7,9,6	6,0,0	247	149	4.36662e-06	0.00426414	0.141,0.034,0.136	0.413,1.0,1.0	-0.701
ENSG00000147180	ZNF711	X	+	85246929	85247183	85245902	85246022	85247546	85247651	130,100,98	32,32,28	127105124	4,16,9	403	149	9.71241e-05	0.0444917	0.6,0.536,0.564	0.921,0.708,0.836	-0.255
ENSG00000077264	PAK3	X	+	111097574	111097684	110944284	110944628	111103158	111103306	0,20,9	3,7,12	8,13,17	0,1,2	259	149	4.06276e-05	0.0242145	0.0,0.622,0.301	1.0,0.882,0.83	-0.596
ENSG00000257923	CUX1	7	+	102198801	102198867	102196633	102197305	102200070	102200172	76,100,69	19,6,21	54,89,71	0,3,0	215	149	1.42635e-06	0.00183863	0.735,0.92,0.695	1.0,0.954,1.0	-0.201
ENSG00000234127	TRIM26	6	-	30201034	30201138	30198665	30199153	30213304	30213427	29,25,29	4,14,8	23,30,24	0,0,0	253	149	8.29271e-09	2.18884e-05	0.81,0.513,0.681	1.0,1.0,1.0	-0.332
ENSG00000234127	TRIM26	6	-	30204655	30204765	30198665	30199153	30213304	30213365	13,6,4	4,14,8	6,2,9	0,0,0	259	149	3.10718e-12	1.43523e-08	0.652,0.198,0.223	1.0,1.0,1.0	-0.642
ENSG00000152683	SLC30A6	2	+	32177476	32177596	32174062	32174147	32184272	32184338	0,2,0	1,10,1	8,1,5	5,0,1	269	149	1.39241e-05	0.0115194	0.0,0.1,0.0	0.47,1.0,0.735	-0.702
ENSG00000145723	GIN1	5	-	103106715	103106909	103104540	103104846	103108568	103108714	22,22,28	2,0,0	20,21,17	3,6,4	343	149	8.23478e-05	0.0398895	0.827,1.0,1.0	0.743,0.603,0.649	0.277
ENSG00000184156	KCNQ3	8	-	132172597	132172693	132170333	132170428	132174238	132174349	11,7,5	0,0,0	4,0,1	1,4,3	245	149	1.56216e-06	0.00195364	1.0,1.0,1.0	0.709,0.0,0.169	0.707
ENSG00000174669	SLC29A2	11	-	66369059	66369199	66368536	66368671	66369368	66369532	33,20,30	8,6,2	29,27,34	1,0,0	289	149	3.35825e-05	0.0208507	0.68,0.632,0.885	0.937,1.0,1.0	-0.247
ENSG00000159063	ALG8	11	-	78102873	78102948	78100946	78101195	78103979	78104052	32,37,21	108,113,96	8,8,0	144101123	224	149	1.91361e-06	0.0022568	0.165,0.179,0.127	0.036,0.05,0.0	0.128
ENSG00000204179	PTPN20	10	+	46947840	46947955	46946562	46946675	46964985	46965137	0,0,0	1,1,3	1,2,1	0,0,1	264	149	2.40031e-05	0.0168266	0.0,0.0,0.0	1.0,1.0,0.361	-0.787
ENSG00000090487	SPG21	15	-	64988618	64988816	64983506	64983593	64989405	64989496	15,0,8	3,10,4	5,8,9	0,0,0	347	149	3.17234e-08	7.03359e-05	0.682,0.0,0.462	1.0,1.0,1.0	-0.619
ENSG00000106829	TLE4	9	+	79627373	79627448	79612655	79612718	79652589	79652629	53,51,15	14,16,14	58,47,43	2,0,2	224	149	1.07747e-07	0.000205941	0.716,0.68,0.416	0.951,1.0,0.935	-0.358
ENSG00000116981	NT5C1A	1	-	39665520	39665650	39663311	39663434	39666068	39666236	46,67,73	2,0,0	37,67,91	10,4,13	279	149	1.87454e-05	0.0143029	0.925,1.0,1.0	0.664,0.899,0.789	0.191
ENSG00000198597	ZNF536	19	+	30352367	30352484	30284071	30284141	30443560	30443978	14,11,3	22,17,0	3,3,19	0,0,0	266	149	0.000100996	0.0455129	0.263,0.266,1.0	1.0,1.0,1.0	-0.49
