# Supplementary material for: Cytoplasmic Aggregates of Splicing Factor Proline‐Glutamine Rich Disrupt Nucleocytoplasmic Transport and Induce Persistent Stress Granules
Source: J Cell Mol Med. 2024 Dec 5;28(23):e70261. doi: 10.1111/jcmm.70261 (PMC11619156; doi:10.1111/jcmm.70261)
Supplement: Supplementary file 4 — Appendix S4 DEGs with Significant Alternative Splicing Events in SH‐SY5Y Cells Transfected with Flag‐SFPQ△701‐707 versus Flag Tag.xlsx (v1.0). [file JCMM-28-e70261-s005.xlsx]

## Sheet: A3SS
GeneID	geneSymbol	chr	strand	longExonStart_0base	longExonEnd	shortES	shortEE	flankingES	flankingEE	IJC_SAMPLE_1	SJC_SAMPLE_1	IJC_SAMPLE_2	SJC_SAMPLE_2	IncFormLen	SkipFormLen	PValue	FDR	IncLevel1	IncLevel2	IncLevelDifference
ENSG00000100027	YPEL1	22	-	21703838	21704125	21703838	21703882	21710486	21710908	10,3,18	2,6,5	14,6,7	1,0,1	392	149	0.000202685	0.0485274	0.655,0.16,0.578	0.842,1.0,0.727	-0.392
ENSG00000161265	U2AF1L4	19	-	35744322	35744738	35744322	35744421	35745124	35745187	13,24,18	1,0,0	14,22,42	3,2,14	466	149	4.62741e-06	0.00221582	0.806,1.0,1.0	0.599,0.779,0.49	0.313
ENSG00000161265	U2AF1L4	19	-	35744322	35744981	35744322	35744421	35745124	35745212	46,38,31	1,0,0	28,30,51	3,2,14	709	149	4.15747e-08	5.17605e-05	0.906,1.0,1.0	0.662,0.759,0.434	0.35
ENSG00000068650	ATP11A	13	+	112881812	112887168	112881875	112887168	112878216	112878303	10,12,10	6,6,3	25,10,14	1,0,0	212	149	1.16592e-07	9.07231e-05	0.539,0.584,0.701	0.946,1.0,1.0	-0.374
ENSG00000068650	ATP11A	13	+	112881815	112887168	112881875	112887168	112878216	112878303	15,15,15	6,6,3	41,14,20	1,0,0	209	149	3.13389e-06	0.00162571	0.641,0.641,0.781	0.967,1.0,1.0	-0.301
ENSG00000123191	ATP7B	13	-	51957515	51960322	51957515	51957607	51964871	51965033	41,27,70	0,0,1	68,55,59	3,1,3	2864	149	0.00013579	0.0338117	1.0,1.0,0.785	0.541,0.741,0.506	0.332
ENSG00000185684	EP400P1	12	+	132104374	132105304	132104566	132105304	132103996	132104170	11,23,14	6,11,4	24,23,17	0,0,0	341	149	1.00697e-13	3.1342e-10	0.445,0.477,0.605	1.0,1.0,1.0	-0.491
ENSG00000185684	EP400P1	12	+	132104377	132105304	132104566	132105304	132103996	132104170	12,30,18	6,11,4	37,40,28	0,0,0	338	149	9.00147e-12	1.8678e-08	0.469,0.546,0.665	1.0,1.0,1.0	-0.44
ENSG00000120798	NR2C1	12	-	95028386	95028524	95028386	95028509	95031348	95031488	55,37,58	0,0,1	41,56,35	16,4,8	164	149	4.62043e-05	0.0143811	1.0,1.0,0.981	0.7,0.927,0.799	0.185
ENSG00000145191	EIF2B5	3	+	184141866	184142070	184141920	184142070	184140417	184140730	5,1,1	4,4,6	5,3,9	0,0,1	203	149	1.52858e-08	2.37885e-05	0.478,0.155,0.109	1.0,1.0,0.869	-0.709
ENSG00000145191	EIF2B5	3	+	184141866	184142070	184141924	184142070	184140417	184140740	7,1,1	4,5,6	4,3,9	1,1,0	207	149	5.33618e-06	0.00237269	0.557,0.126,0.107	0.742,0.683,1.0	-0.545
ENSG00000075711	DLG1	3	-	197076585	197076685	197076585	197076682	197081050	197081117	4,5,8	0,0,1	14,18,14	9,14,9	152	149	1.07629e-06	0.000744433	1.0,1.0,0.887	0.604,0.558,0.604	0.374
ENSG00000067221	STOML1	15	-	73984658	73984871	73984658	73984868	73985317	73985513	16,17,12	0,0,1	15,15,16	4,6,8	152	149	2.34126e-06	0.00132494	1.0,1.0,0.922	0.786,0.71,0.662	0.255
ENSG00000237298	TTN-AS1	2	+	178600475	178600667	178600557	178600667	178599593	178599750	2,4,3	2,3,2	2,8,2	1,0,0	231	149	3.13587e-05	0.0102741	0.392,0.462,0.492	0.563,1.0,1.0	-0.406
ENSG00000070495	JMJD6	17	-	76721262	76721356	76721262	76721351	76721797	76721933	0,0,1	1,2,2	1,5,4	0,0,1	154	149	6.10462e-08	5.42875e-05	0.0,0.0,0.326	1.0,1.0,0.795	-0.823
ENSG00000174485	DENND4A	15	-	65700543	65700675	65700543	65700672	65701050	65701192	3,11,2	1,0,2	4,0,2	5,2,10	152	149	9.80917e-05	0.0265487	0.746,1.0,0.495	0.44,0.0,0.164	0.546
ENSG00000205593	DENND6B	22	-	50316565	50316712	50316565	50316626	50317292	50317373	1,5,3	6,1,3	9,7,4	0,1,1	235	149	8.64316e-05	0.0244562	0.096,0.76,0.388	1.0,0.816,0.717	-0.43
ENSG00000271853	AL162258.1	1	-	153631010	153631111	153631010	153631078	153632033	153632240	12,4,1	3,0,1	0,0,2	2,2,2	182	149	1.43422e-05	0.00558002	0.766,1.0,0.45	0.0,0.0,0.45	0.589
ENSG00000109911	ELP4	11	+	31603764	31603907	31603767	31603907	31594769	31594901	1,0,4	13,25,28	7,7,4	0,6,4	152	149	1.76435e-06	0.00109831	0.07,0.0,0.123	1.0,0.534,0.495	-0.612
ENSG00000123473	STIL	1	-	47312947	47313156	47312947	47313021	47314035	47314147	3,4,7	2,4,4	10,6,11	1,1,0	284	149	2.12731e-05	0.00778972	0.44,0.344,0.479	0.84,0.759,1.0	-0.445
ENSG00000154102	C16orf74	16	-	85710163	85710307	85710163	85710285	85735189	85735235	1,2,7	0,0,1	5,7,11	9,5,6	171	149	7.95284e-06	0.00330043	1.0,1.0,0.859	0.326,0.55,0.615	0.456
ENSG00000185513	L3MBTL1	20	+	43529202	43529368	43529263	43529368	43528656	43528745	1,4,2	6,5,11	10,12,7	2,6,2	210	149	7.53263e-05	0.0223289	0.106,0.362,0.114	0.78,0.587,0.713	-0.499
ENSG00000133624	ZNF767P	7	-	149552800	149553016	149552800	149553013	149619923	149620037	1,11,7	0,0,0	0,0,0	1,1,2	152	149	7.58282e-14	3.1342e-10	1.0,1.0,1.0	0.0,0.0,0.0	1
ENSG00000081189	MEF2C	5	-	88718273	88722925	88718273	88722829	88728492	88728628	3,2,0	5,6,2	10,5,4	4,0,0	245	149	0.000115032	0.0298364	0.267,0.169,0.0	0.603,1.0,1.0	-0.722
ENSG00000204344	STK19	6	+	31979413	31980548	31980450	31980548	31978902	31978998	173133110	12,6,1	149144177	0,0,1	1186	149	2.67891e-05	0.00926455	0.644,0.736,0.933	1.0,1.0,0.957	-0.215
ENSG00000255036	STRA6LP	9	+	97364017	97364128	97364050	97364128	97362362	97362441	0,1,0	3,1,3	1,4,3	1,0,1	182	149	5.56566e-08	5.42875e-05	0.0,0.45,0.0	0.45,1.0,0.711	-0.57

## Sheet: A5SS
GeneID	geneSymbol	chr	strand	longExonStart_0base	longExonEnd	shortES	shortEE	flankingES	flankingEE	IJC_SAMPLE_1	SJC_SAMPLE_1	IJC_SAMPLE_2	SJC_SAMPLE_2	IncFormLen	SkipFormLen	PValue	FDR	IncLevel1	IncLevel2	IncLevelDifference
ENSG00000010361	FUZ	19	-	49812614	49812736	49812637	49812736	49811630	49811699	17,11,27	10,2,6	26,14,20	0,2,0	172	149	7.65688e-05	0.0232003	0.596,0.827,0.796	1.0,0.858,1.0	-0.213
ENSG00000125744	RTN2	19	-	45494117	45494420	45494165	45494420	45493159	45493378	11,4,8	10,20,5	3,0,0	11,9,22	197	149	0.000138721	0.0364283	0.454,0.131,0.548	0.171,0.0,0.0	0.321
ENSG00000242612	DECR2	16	+	407424	407580	407424	407560	410208	410367	0,0,0	6,2,5	3,2,5	5,3,1	169	149	0.000109608	0.0308391	0.0,0.0,0.0	0.346,0.37,0.815	-0.51
ENSG00000087299	L2HGDH	14	-	50311290	50311433	50311369	50311433	50302901	50303017	1,3,3	0,0,0	0,1,0	3,0,1	228	149	2.31321e-05	0.0101241	1.0,1.0,1.0	0.0,1.0,0.0	0.667
ENSG00000237765	FAM200B	4	+	15681755	15681968	15681755	15681901	15686235	15686462	22,18,19	7,0,0	35,10,40	28,37,42	216	149	5.51785e-07	0.000434696	0.684,1.0,1.0	0.463,0.157,0.396	0.556
ENSG00000114346	ECT2	3	+	172752149	172752472	172752149	172752436	172754508	172754660	12,22,10	0,0,1	16,24,9	8,4,4	185	149	1.44617e-05	0.00712057	1.0,1.0,0.89	0.617,0.829,0.644	0.267
ENSG00000115282	TTC31	2	+	74483321	74483563	74483321	74483410	74490243	74490473	8,9,7	1,1,0	5,0,27	6,5,3	302	149	7.5381e-05	0.0232003	0.798,0.816,1.0	0.291,0.0,0.816	0.502
ENSG00000115042	FAHD2A	2	+	95410526	95411026	95410526	95410586	95412433	95412542	29,11,34	0,1,0	25,48,47	6,8,5	589	149	4.39091e-06	0.00288263	1.0,0.736,1.0	0.513,0.603,0.704	0.305
ENSG00000164967	RPP25L	9	-	34611859	34612104	34612063	34612104	34610485	34611332	8,6,11	1,0,1	7,13,25	11,8,11	353	149	9.47278e-06	0.00533047	0.772,1.0,0.823	0.212,0.407,0.49	0.495
ENSG00000173660	UQCRH	1	+	46309100	46309143	46309100	46309127	46316551	46316776	0,1,1	8,6,4	7,5,4	9,8,4	165	149	7.34024e-05	0.0232003	0.0,0.131,0.184	0.413,0.361,0.475	-0.311
ENSG00000124508	BTN2A2	6	+	26383125	26383299	26383125	26383181	26383791	26383915	0,0,0	8,5,5	12,11,5	1,0,0	267	149	0	0	0.0,0.0,0.0	0.87,1.0,1.0	-0.957
ENSG00000174652	ZNF266	19	-	9434064	9434235	9434074	9434235	9420064	9420218	1,0,0	1,2,6	3,2,3	1,0,0	159	149	1.54699e-10	3.04679e-07	0.484,0.0,0.0	0.738,1.0,1.0	-0.751
ENSG00000078487	ZCWPW1	7	-	100419001	100419189	100419110	100419189	100417065	100417183	0,2,1	6,3,6	5,3,3	3,1,1	258	149	0.000201051	0.0494963	0.0,0.278,0.088	0.49,0.634,0.634	-0.464
ENSG00000174891	RSRC1	3	+	158110051	158110223	158110051	158110211	158122102	158122298	17,9,11	0,13,0	22,0,16	34,30,36	161	149	3.89542e-05	0.015344	1.0,0.391,1.0	0.375,0.0,0.291	0.575
ENSG00000147526	TACC1	8	+	38827167	38827375	38827167	38827288	38831124	38831177	0,1,0	4,2,6	15,7,6	4,0,7	236	149	2.65408e-07	0.00026136	0.0,0.24,0.0	0.703,1.0,0.351	-0.605
ENSG00000156345	CDK20	9	-	87970567	87970897	87970775	87970897	87969795	87969919	14,12,15	0,0,1	18,9,12	6,3,8	357	149	2.08539e-07	0.00026136	1.0,1.0,0.862	0.556,0.556,0.385	0.455

## Sheet: MXE
GeneID	geneSymbol	chr	strand	1stExonStart_0base	1stExonEnd	2ndExonStart_0base	2ndExonEnd	upstreamES	upstreamEE	downstreamES	downstreamEE	IJC_SAMPLE_1	SJC_SAMPLE_1	IJC_SAMPLE_2	SJC_SAMPLE_2	IncFormLen	SkipFormLen	PValue	FDR	IncLevel1	IncLevel2	IncLevelDifference
ENSG00000140479	PCSK6	15	-	101307212	101307325	101313375	101313505	101303927	101305355	101318318	101318422	0,4,1	10,4,5	5,9,3	3,0,0	279	262	2.65059e-06	0.00382852	0.0,0.484,0.158	0.61,1.0,1.0	-0.656
ENSG00000198814	GK	X	+	30697731	30697749	30700413	30700449	30696616	30696683	30700837	30700905	2,3,2	2,1,0	1,0,0	2,1,2	167	185	1.57304e-06	0.00284012	0.526,0.769,1.0	0.356,0.0,0.0	0.646
ENSG00000023228	NDUFS1	2	-	206149779	206149925	206152418	206152510	206149019	206149096	206159340	206159425	1,3,5	1,0,0	0,0,0	2,1,1	241	295	4.92928e-12	3.55993e-08	0.55,1.0,1.0	0.0,0.0,0.0	0.85
ENSG00000124214	STAU1	20	-	49158436	49158497	49158938	49159146	49153932	49154071	49174194	49174263	8,9,3	0,0,1	8,5,8	2,2,6	357	210	4.57695e-05	0.0472211	1.0,1.0,0.638	0.702,0.595,0.44	0.3
ENSG00000084453	SLCO1A2	12	-	21314548	21314681	21318781	21318923	21306881	21306988	21334587	21334704	4,3,3	1,2,0	0,0,0	2,1,1	291	282	3.20954e-09	7.72644e-06	0.795,0.592,1.0	0.0,0.0,0.0	0.796
ENSG00000172175	MALT1	18	+	58700440	58700591	58709377	58709556	58696365	58696487	58709975	58710072	3,6,10	24,24,37	18,23,28	23,25,24	300	328	2.47414e-05	0.0297804	0.12,0.215,0.228	0.461,0.501,0.561	-0.32
ENSG00000152457	DCLRE1C	10	-	14945434	14945565	14947524	14947609	14945104	14945189	14949035	14949087	13,2,1	0,0,0	4,3,1	10,3,2	234	280	1.45418e-09	5.25104e-06	1.0,1.0,1.0	0.324,0.545,0.374	0.586

## Sheet: RI
GeneID	geneSymbol	chr	strand	riExonStart_0base	riExonEnd	upstreamES	upstreamEE	downstreamES	downstreamEE	IJC_SAMPLE_1	SJC_SAMPLE_1	IJC_SAMPLE_2	SJC_SAMPLE_2	IncFormLen	SkipFormLen	PValue	FDR	IncLevel1	IncLevel2	IncLevelDifference
ENSG00000182472	CAPN12	19	-	38734318	38734870	38734318	38734389	38734812	38734870	2,3,2	0,0,1	6,3,2	1,3,4	572	149	0.000128622	0.0339241	1.0,1.0,0.343	0.61,0.207,0.115	0.47
ENSG00000161265	U2AF1L4	19	-	35744322	35745187	35744322	35744421	35745124	35745187	58,42,35	1,0,0	46,45,77	3,2,14	852	149	4.08036e-07	0.000430478	0.91,1.0,1.0	0.728,0.797,0.49	0.298
ENSG00000182400	TRAPPC6B	14	-	39158284	39159550	39158284	39158402	39159449	39159550	16,20,27	4,5,2	8,17,10	0,0,1	1196	149	3.612e-05	0.0138569	0.333,0.333,0.627	1.0,1.0,0.555	-0.421
ENSG00000032742	IFT88	13	+	20567669	20567997	20567669	20567785	20567884	20567997	8,7,4	0,0,0	10,9,5	2,4,4	248	149	6.4414e-05	0.0209098	1.0,1.0,1.0	0.75,0.575,0.429	0.415
ENSG00000185684	EP400P1	12	+	132103996	132105304	132103996	132104170	132104566	132105304	20,25,23	6,11,4	43,30,35	0,0,0	545	149	3.03091e-14	1.27904e-10	0.477,0.383,0.611	1.0,1.0,1.0	-0.51
ENSG00000111664	GNB3	12	+	6841257	6841624	6841257	6841344	6841585	6841624	42,29,31	10,3,11	35,35,53	0,3,0	390	149	1.44564e-05	0.0077609	0.616,0.787,0.518	1.0,0.817,1.0	-0.299
ENSG00000100124	ANKRD54	22	-	37832957	37833206	37832957	37833082	37833158	37833206	39,39,15	40,43,24	23,14,6	70,42,55	225	149	0.00011335	0.0327635	0.392,0.375,0.293	0.179,0.181,0.067	0.211
ENSG00000151632	AKR1C2	10	-	4999199	5000666	4999199	4999277	5000549	5000666	0,0,0	1,1,4	2,2,1	0,0,0	1421	149	1.94067e-13	4.09481e-10	0.0,0.0,0.0	1.0,1.0,1.0	-1
ENSG00000168961	LGALS9	17	+	27647029	27647432	27647029	27647118	27647269	27647432	1,0,0	0,2,4	4,6,1	0,2,1	300	149	0.000116458	0.0327635	1.0,0.0,0.0	1.0,0.598,0.332	-0.31
ENSG00000108591	DRG2	17	+	18099632	18100435	18099632	18099715	18100362	18100435	47,61,41	0,0,0	94,83,54	9,2,6	796	149	1.22898e-05	0.0077609	1.0,1.0,1.0	0.662,0.886,0.628	0.275
ENSG00000166946	CCNDBP1	15	+	43194080	43194461	43194080	43194137	43194414	43194461	4,2,10	0,0,1	2,5,6	1,2,4	426	149	1.18941e-05	0.0077609	1.0,1.0,0.778	0.412,0.466,0.344	0.519
ENSG00000132330	SCLY	2	+	238091217	238094522	238091217	238091254	238094419	238094522	183186143	1,0,0	226198225	5,1,8	3314	149	2.84963e-05	0.0120254	0.892,1.0,1.0	0.67,0.899,0.558	0.255
ENSG00000108387	SEPT4	17	-	58526219	58526978	58526219	58526313	58526681	58526978	1,0,1	6,2,12	10,8,12	4,2,3	517	149	2.31898e-09	3.26203e-06	0.046,0.0,0.023	0.419,0.535,0.535	-0.473
ENSG00000109956	B3GAT1	11	-	134387547	134387940	134387547	134387694	134387826	134387940	11,12,26	1,11,10	22,16,19	2,0,0	281	149	2.22203e-05	0.0104188	0.854,0.366,0.58	0.854,1.0,1.0	-0.351
ENSG00000157379	DHRS1	14	-	24291138	24291625	24291138	24291219	24291555	24291625	10,11,7	17,15,38	42,23,32	18,17,19	485	149	5.1751e-05	0.0181991	0.153,0.184,0.054	0.418,0.294,0.341	-0.221
ENSG00000160948	VPS28	8	-	144424945	144426208	144424945	144425772	144426179	144426208	43,51,40	0,0,0	55,38,37	6,3,5	556	149	1.47126e-05	0.0077609	1.0,1.0,1.0	0.711,0.772,0.665	0.284

## Sheet: SE
GeneID	geneSymbol	chr	strand	exonStart_0base	exonEnd	upstreamES	upstreamEE	downstreamES	downstreamEE	IJC_SAMPLE_1	SJC_SAMPLE_1	IJC_SAMPLE_2	SJC_SAMPLE_2	IncFormLen	SkipFormLen	PValue	FDR	IncLevel1	IncLevel2	IncLevelDifference
ENSG00000198089	SFI1	22	+	31603743	31603819	31589446	31589577	31604308	31604404	20,9,8	6,7,1	16,5,16	1,0,0	225	149	2.9e-05	0.0186489	0.688,0.46,0.841	0.914,1.0,1.0	-0.308
ENSG00000174586	ZNF497	19	-	58357951	58358286	58357438	58357649	58358488	58358585	14,18,12	1,0,0	9,16,5	2,1,8	484	149	0.00011486	0.0479636	0.812,1.0,1.0	0.581,0.831,0.161	0.413
ENSG00000182986	ZNF320	19	-	52895338	52895435	52893778	52893856	52897519	52897560	0,0,0	2,2,6	2,2,4	0,0,0	246	149	7.11e-15	6.43e-11	0.0,0.0,0.0	1.0,1.0,1.0	-1
ENSG00000197619	ZNF615	19	-	52004416	52004723	52003696	52003900	52007292	52007330	2,2,2	0,0,0	12,7,0	1,6,2	456	149	5.12e-05	0.0262185	1.0,1.0,1.0	0.797,0.276,0.0	0.642
ENSG00000197619	ZNF615	19	-	52004416	52004849	52003848	52003900	52007292	52007330	2,4,2	0,0,0	17,10,0	1,6,2	582	149	6.11e-05	0.0293555	1.0,1.0,1.0	0.813,0.299,0.0	0.629
ENSG00000161265	U2AF1L4	19	-	35744625	35744692	35744322	35744421	35745124	35745157	9,8,5	1,0,0	16,5,8	3,2,14	216	149	5.64e-06	0.00448297	0.861,1.0,1.0	0.786,0.633,0.283	0.386
ENSG00000161265	U2AF1L4	19	-	35744625	35744738	35744069	35744421	35745124	35745176	10,17,10	1,0,0	23,12,17	3,2,14	262	149	2.45e-05	0.0162236	0.85,1.0,1.0	0.813,0.773,0.408	0.285
ENSG00000205517	RGL3	19	-	11411252	11411444	11406721	11406864	11415946	11416234	4,2,2	1,0,0	0,7,4	6,1,2	341	149	3.12e-05	0.019496	0.636,1.0,1.0	0.0,0.754,0.466	0.472
ENSG00000100330	MTMR3	22	+	30022028	30022139	30019479	30020884	30022608	30022697	40,52,53	4,20,16	66,46,77	5,0,0	260	149	4.39e-06	0.00384801	0.851,0.598,0.655	0.883,1.0,1.0	-0.26
ENSG00000152234	ATP5F1A	18	-	46093179	46093362	46091681	46091851	46094979	46095131	2,2,1	2,1,3	5,6,5	0,0,0	332	149	4.75e-06	0.00408906	0.31,0.473,0.13	1.0,1.0,1.0	-0.696
ENSG00000101608	MYL12A	18	+	3249561	3249723	3249360	3249443	3253232	3253284	2,6,3	0,1,0	0,0,1	1,10,2	311	149	1.71e-11	6.65e-08	1.0,0.742,1.0	0.0,0.0,0.193	0.85
ENSG00000181038	METTL23	17	+	76726969	76727213	76726842	76726879	76729689	76729794	88,72,58	12,6,4	109,83,100	1,0,2	393	149	3.56e-05	0.0217423	0.735,0.82,0.846	0.976,1.0,0.95	-0.175
ENSG00000101363	MANBAL	20	+	37297295	37297534	37289662	37289686	37298762	37298879	15,16,24	6,32,7	11,36,22	0,0,0	388	149	3.33e-16	6.03e-12	0.49,0.161,0.568	1.0,1.0,1.0	-0.594
ENSG00000170921	TANC2	17	+	63151269	63151380	63099174	63099246	63193990	63194082	6,4,11	3,3,10	1,1,4	0,0,1	260	149	5.18e-05	0.0262843	0.534,0.433,0.387	1.0,1.0,0.696	-0.447
ENSG00000141068	KSR1	17	+	27601359	27601401	27597267	27597436	27603833	27603888	21,44,26	0,0,0	34,26,32	8,4,9	191	149	5.22e-06	0.00429258	1.0,1.0,1.0	0.768,0.835,0.735	0.221
ENSG00000128487	SPECC1	17	+	20204332	20205912	20155988	20156236	20227412	20227620	434496396	12,21,8	422401421	0,0,2	1729	149	3.31e-09	8.56e-06	0.757,0.671,0.81	1.0,1.0,0.948	-0.237
ENSG00000259024	TVP23C-CDRT4	17	-	15503097	15503232	15440207	15440285	15545784	15545916	21,12,7	2,14,4	12,31,4	0,0,0	284	149	3.32e-06	0.00327966	0.846,0.31,0.479	1.0,1.0,1.0	-0.455
ENSG00000189423	USP32P3	17	+	20418182	20418391	20416652	20416691	20420378	20420605	1,1,2	1,1,1	2,1,4	1,0,0	358	149	4.33e-05	0.0237172	0.294,0.294,0.454	0.454,1.0,1.0	-0.471
ENSG00000102898	NUTF2	16	+	67847277	67847456	67846934	67846985	67868339	67868411	19,35,14	0,0,0	34,10,21	6,3,5	328	149	4.31e-06	0.00384801	1.0,1.0,1.0	0.72,0.602,0.656	0.341
ENSG00000184508	HDDC3	15	-	90932428	90932806	90932054	90932110	90934984	90935130	17,22,14	1,0,0	35,21,24	6,4,6	527	149	3.74e-06	0.0035664	0.828,1.0,1.0	0.623,0.597,0.531	0.359
ENSG00000140545	MFGE8	15	-	88903936	88904162	88902182	88902231	88905756	88905901	11,19,8	1,0,0	15,15,11	3,3,4	375	149	3.99e-05	0.0225541	0.814,1.0,1.0	0.665,0.665,0.522	0.321
ENSG00000080823	MOK	14	-	102231706	102231821	102229213	102229657	102232534	102232671	9,17,5	3,16,3	16,12,8	0,1,2	264	149	0.000104193	0.0445372	0.629,0.375,0.485	1.0,0.871,0.693	-0.358
ENSG00000133958	UNC79	14	+	93497156	93497286	93487662	93487755	93523977	93524042	8,6,12	0,0,0	12,0,12	5,6,2	279	149	2.13e-05	0.0144419	1.0,1.0,1.0	0.562,0.0,0.762	0.559
ENSG00000123191	ATP7B	13	-	51960147	51960322	51958310	51958544	51964871	51965033	7,11,7	0,0,0	14,16,15	1,9,5	324	149	8.76e-06	0.00660316	1.0,1.0,1.0	0.866,0.45,0.58	0.368
ENSG00000123191	ATP7B	13	-	51961836	51961913	51958310	51958544	51964871	51964876	6,5,10	0,0,0	10,4,2	1,9,5	226	149	2.08e-05	0.014289	1.0,1.0,1.0	0.868,0.227,0.209	0.565
ENSG00000186866	POFUT2	21	-	45282803	45282938	45282368	45282398	45283382	45283527	1,2,3	0,0,1	5,0,0	0,3,3	284	149	8.23e-05	0.0372381	1.0,1.0,0.611	1.0,0.0,0.0	0.537
ENSG00000198040	ZNF84	12	+	133038874	133039012	133037502	133037545	133041099	133041485	10,3,3	0,0,1	0,0,1	4,2,5	287	149	1.96e-13	1.33e-09	1.0,1.0,0.609	0.0,0.0,0.094	0.838
ENSG00000182796	TMEM198B	12	+	55832958	55833014	55831256	55831349	55833446	55833541	2,3,1	5,2,5	3,7,4	0,0,2	205	149	1.12e-05	0.00831906	0.225,0.522,0.127	1.0,1.0,0.592	-0.573
ENSG00000123415	SMUG1	12	-	54188514	54188596	54187818	54187905	54188950	54188972	9,1,4	0,0,0	0,1,0	1,0,2	231	149	4.52e-05	0.0240755	1.0,1.0,1.0	0.0,1.0,0.0	0.667
ENSG00000165813	CCDC186	10	-	114173140	114173265	114161607	114163329	114174014	114174202	14,7,10	0,0,3	8,4,1	10,6,6	274	149	7.07e-07	0.000899795	1.0,1.0,0.644	0.303,0.266,0.083	0.664
ENSG00000166762	CATSPER2	15	-	43664417	43664543	43649726	43649879	43668027	43668118	0,2,3	3,3,2	3,3,6	0,2,0	275	149	7.1e-05	0.0332289	0.0,0.265,0.448	1.0,0.448,1.0	-0.578
ENSG00000166348	USP54	10	-	73534599	73534770	73530703	73530835	73536268	73536437	1,3,2	22,17,12	11,6,24	12,13,20	320	149	4.83e-05	0.0252238	0.021,0.076,0.072	0.299,0.177,0.358	-0.222
ENSG00000151150	ANK3	10	-	60068636	60076448	60067934	60068009	60080536	60080618	37,46,56	0,0,0	41,35,38	1,2,6	7961	149	4.54e-12	1.9e-08	1.0,1.0,1.0	0.434,0.247,0.106	0.738
ENSG00000151150	ANK3	10	-	60073871	60076454	60067934	60068009	60080536	60080618	12,22,23	0,0,0	11,16,8	1,2,6	2732	149	1.83e-12	9.04e-09	1.0,1.0,1.0	0.375,0.304,0.068	0.751
ENSG00000204147	ASAH2B	10	+	50745127	50745274	50742914	50743010	50749342	50749402	11,13,37	15,16,6	20,8,35	0,0,0	296	149	1.64e-10	5.93e-07	0.27,0.29,0.756	1.0,1.0,1.0	-0.561
ENSG00000204147	ASAH2B	10	+	50745201	50745274	50742914	50743010	50749342	50749402	7,9,1	15,16,6	8,6,23	0,0,0	222	149	0	0	0.239,0.274,0.101	1.0,1.0,1.0	-0.795
ENSG00000185480	PARPBP	12	+	102182548	102182627	102165728	102165883	102195950	102197361	26,8,13	0,0,0	13,17,0	4,5,13	228	149	3.53e-06	0.0034172	1.0,1.0,1.0	0.68,0.69,0.0	0.543
ENSG00000090661	CERS4	19	+	8210682	8210862	8209302	8209494	8251075	8251249	16,14,20	0,0,1	19,7,23	17,8,2	329	149	2.63e-07	0.000376117	1.0,1.0,0.901	0.336,0.284,0.839	0.481
ENSG00000090661	CERS4	19	+	8210705	8210862	8209312	8209494	8251075	8251171	52,34,53	0,0,1	46,30,48	17,8,2	306	149	3.01e-06	0.00311271	1.0,1.0,0.963	0.569,0.646,0.921	0.276
ENSG00000090661	CERS4	19	+	8241340	8241457	8209382	8209494	8251075	8251249	10,7,2	0,0,1	5,1,4	17,8,2	266	149	4.88e-08	8.28e-05	1.0,1.0,0.528	0.141,0.065,0.528	0.598
ENSG00000173715	C11orf80	11	+	66762078	66762450	66759042	66759096	66796280	66796364	10,4,12	0,0,0	20,14,24	4,4,6	521	149	2.95e-09	8.02e-06	1.0,1.0,1.0	0.588,0.5,0.534	0.459
ENSG00000173715	C11orf80	11	+	66788159	66788269	66759042	66759096	66796280	66796364	17,21,11	0,0,0	22,12,24	4,4,6	259	149	1.82e-05	0.0126331	1.0,1.0,1.0	0.76,0.633,0.697	0.303
ENSG00000173715	C11orf80	11	+	66788159	66788273	66759042	66759096	66796280	66796364	4,14,6	0,0,0	9,12,14	4,4,6	263	149	4.54e-08	7.96e-05	1.0,1.0,1.0	0.56,0.63,0.569	0.414
ENSG00000136169	SETDB2	13	+	49451552	49451909	49444373	49444857	49460106	49460232	48,42,33	0,2,0	30,48,22	4,9,6	506	149	1.43e-06	0.00168495	1.0,0.861,1.0	0.688,0.611,0.519	0.348
ENSG00000175161	CADM2	3	+	85979163	85979283	85961468	85961647	86065604	86065730	12,22,2	0,0,0	2,1,5	5,5,5	269	149	4.44e-15	4.82e-11	1.0,1.0,1.0	0.181,0.1,0.356	0.788
ENSG00000101493	ZNF516	18	-	76463027	76463141	76441244	76443211	76490680	76490779	15,2,1	0,1,0	6,2,3	1,5,4	263	149	1.43e-05	0.0100849	1.0,0.531,1.0	0.773,0.185,0.298	0.425
ENSG00000196912	ANKRD36B	2	-	97580461	97580568	97560831	97560860	97584943	97585117	4,7,4	7,4,12	7,3,7	0,0,0	256	149	1.11e-16	3.01e-12	0.25,0.505,0.162	1.0,1.0,1.0	-0.694
ENSG00000198948	MFAP3L	4	-	170006602	170006736	170004990	170006010	170026233	170026339	3,3,5	0,0,0	1,2,6	1,2,6	283	149	1.41e-08	2.94e-05	1.0,1.0,1.0	0.345,0.345,0.345	0.655
ENSG00000116698	SMG7	1	+	183501130	183501267	183472499	183472649	183502252	183502391	8,13,16	1,0,0	5,13,15	5,7,4	286	149	7.13e-07	0.000899795	0.806,1.0,1.0	0.343,0.492,0.661	0.437
ENSG00000178163	ZNF518B	4	-	10454593	10454988	10446101	10446539	10457316	10457408	22,14,26	1,1,0	29,22,41	3,5,9	544	149	0.000102409	0.0444752	0.858,0.793,1.0	0.726,0.547,0.555	0.274
ENSG00000178163	ZNF518B	4	-	10454804	10454988	10439873	10446539	10457316	10457360	19,7,19	1,1,0	10,13,14	3,5,9	333	149	5.2e-06	0.00429258	0.895,0.758,1.0	0.599,0.538,0.41	0.369
ENSG00000100614	PPM1A	14	+	60277004	60277091	60268292	60268435	60282683	60283537	4,5,6	0,0,0	2,1,9	3,1,5	236	149	5.7e-06	0.00448297	1.0,1.0,1.0	0.296,0.387,0.532	0.595
ENSG00000260518	BMS1P8	16	-	33697736	33697795	33696521	33696644	33698041	33698222	1,6,3	4,0,0	0,1,0	2,2,6	208	149	3.64e-05	0.021877	0.152,1.0,1.0	0.0,0.264,0.0	0.629
ENSG00000251022	THAP9-AS1	4	-	82899712	82899737	82897792	82898062	82900076	82900223	12,20,9	54,29,26	1,7,0	44,61,50	174	149	4.5e-05	0.0240755	0.16,0.371,0.229	0.019,0.089,0.0	0.217
ENSG00000206530	CFAP44	3	-	113344515	113344712	113341743	113341918	113358744	113358875	13,12,28	0,0,1	15,31,25	3,6,4	346	149	2.92e-05	0.0186489	1.0,1.0,0.923	0.683,0.69,0.729	0.274
ENSG00000144681	STAC	3	+	36484976	36485058	36443363	36443640	36486133	36486249	41,39,24	9,6,6	37,44,36	2,0,0	231	149	6.53e-06	0.0050631	0.746,0.807,0.721	0.923,1.0,1.0	-0.216
ENSG00000144642	RBMS3	3	+	28756757	28756968	28576272	28576496	28757108	28757241	11,16,20	8,6,5	39,11,40	0,0,2	360	149	6.27e-08	0.000100092	0.363,0.525,0.623	1.0,1.0,0.892	-0.46
ENSG00000228956	SATB1-AS1	3	+	18548063	18548193	18527173	18527326	18585386	18585442	1,1,3	0,0,1	0,0,0	10,1,1	279	149	3.23e-06	0.00324356	1.0,1.0,0.616	0.0,0.0,0.0	0.872
ENSG00000058673	ZC3H11A	1	+	203796450	203796601	203795653	203795775	203801574	203801628	2,1,3	0,0,1	1,0,4	8,3,16	300	149	1.85e-06	0.00200808	1.0,1.0,0.598	0.058,0.0,0.11	0.81
ENSG00000237298	TTN-AS1	2	+	178608166	178608266	178600557	178600667	178614034	178614060	5,7,5	0,4,0	0,0,1	1,3,0	249	149	2.97e-05	0.0187643	1.0,0.512,1.0	0.0,0.0,1.0	0.504
ENSG00000069424	KCNAB2	1	+	6041830	6041872	6040516	6040645	6072754	6072790	18,20,14	0,2,0	12,11,1	4,4,4	191	149	0.000114151	0.0479636	1.0,0.886,1.0	0.701,0.682,0.163	0.447
ENSG00000104490	NCALD	8	-	101887140	101887227	101719251	101719648	101915808	101915858	7,2,3	0,0,1	0,0,3	4,2,0	236	149	9.32e-05	0.0414631	1.0,1.0,0.654	0.0,0.0,1.0	0.551
ENSG00000085733	CTTN	11	+	70421469	70421580	70420399	70420510	70422939	70422995	310250230	22,27,18	413263412	0,0,4	260	149	1.89e-07	0.000285572	0.89,0.841,0.88	1.0,1.0,0.983	-0.124
ENSG00000179134	SAMD4B	19	+	39354005	39354066	39342395	39342576	39356688	39357089	73,76,58	8,0,0	75,47,65	18,17,48	210	149	2.89e-08	5.37e-05	0.866,1.0,1.0	0.747,0.662,0.49	0.322
ENSG00000145362	ANK2	4	+	113374763	113374946	113373284	113373449	113381456	113383732	22,40,26	0,4,0	37,25,28	23,16,11	332	149	1.69e-08	3.39e-05	1.0,0.818,1.0	0.419,0.412,0.533	0.485
ENSG00000115363	EVA1A	2	-	75526111	75526199	75522364	75522487	75560679	75560938	0,1,2	3,6,7	1,7,7	5,0,0	237	149	7.21e-05	0.0334695	0.0,0.095,0.152	0.112,1.0,1.0	-0.622
ENSG00000121957	GPSM2	1	+	108882579	108882625	108876980	108877228	108885506	108885578	0,1,0	8,0,3	5,0,4	0,1,1	195	149	0.000106314	0.0450888	0.0,1.0,0.0	1.0,0.0,0.753	-0.251
ENSG00000115042	FAHD2A	2	+	95410863	95411026	95410526	95410586	95412433	95412542	14,11,22	0,1,0	15,34,18	6,8,5	312	149	1.75e-06	0.00193801	1.0,0.84,1.0	0.544,0.67,0.632	0.331
ENSG00000213865	C8orf44	8	+	66676744	66676902	66667651	66667701	66677641	66677954	3,1,5	0,0,1	4,2,13	3,2,3	307	149	5.8e-05	0.0280946	1.0,1.0,0.708	0.393,0.327,0.678	0.437
ENSG00000117114	ADGRL2	1	+	81987288	81987341	81986900	81987029	81989656	81989709	2,13,9	1,0,0	6,1,1	5,2,3	202	149	6.25e-07	0.000827026	0.596,1.0,1.0	0.47,0.269,0.197	0.553
ENSG00000153790	C7orf31	7	-	25179661	25179800	25179174	25179332	25179970	25180048	8,3,5	2,0,0	8,2,2	6,6,5	288	149	7.45e-06	0.0056966	0.674,1.0,1.0	0.408,0.147,0.171	0.649
ENSG00000118454	ANKRD13C	1	-	70270855	70270956	70260587	70262847	70274719	70274818	37,37,23	26,8,8	44,37,49	0,6,1	250	149	3.78e-05	0.021877	0.459,0.734,0.631	1.0,0.786,0.967	-0.31
ENSG00000166377	ATP9B	18	+	79077981	79078157	79069284	79069529	79096475	79096481	0,0,0	8,12,13	7,9,7	7,15,18	325	149	5.73e-05	0.0280946	0.0,0.0,0.0	0.314,0.216,0.151	-0.227
ENSG00000138386	NAB1	2	+	190655976	190656153	190653724	190653780	190659157	190659362	23,20,9	6,5,1	6,21,24	0,0,0	326	149	3.76e-05	0.021877	0.637,0.646,0.804	1.0,1.0,1.0	-0.304
ENSG00000132849	PATJ	1	+	62153357	62153481	62148283	62148390	62160907	62161389	0,0,0	1,5,5	4,1,9	2,0,4	273	149	3.7e-05	0.021877	0.0,0.0,0.0	0.522,1.0,0.551	-0.691
ENSG00000151665	PIGF	2	-	46591802	46591925	46588074	46588179	46592474	46592583	25,23,21	0,2,0	25,14,11	8,4,3	272	149	1.2e-05	0.00866161	1.0,0.863,1.0	0.631,0.657,0.668	0.302
ENSG00000128656	CHN1	2	-	174875787	174875865	174824433	174824518	174877839	174877941	9,5,1	0,0,1	6,7,4	11,5,2	227	149	1.21e-05	0.00866161	1.0,1.0,0.396	0.264,0.479,0.568	0.362
ENSG00000271254	AC240274.1	KI270711.1	-	27336	27439	20006	20221	29278	29488	40,19,14	1,1,0	30,21,43	8,6,10	252	149	3.95e-06	0.00369593	0.959,0.918,1.0	0.689,0.674,0.718	0.265
ENSG00000184271	POU6F1	12	-	51191595	51191764	51186935	51190592	51192329	51192471	24,17,8	7,3,4	15,18,28	0,0,2	318	149	3.42e-05	0.0211127	0.616,0.726,0.484	1.0,1.0,0.868	-0.347
ENSG00000204138	PHACTR4	1	+	28457831	28457859	28432930	28433046	28459084	28459239	4,6,3	0,0,0	1,0,1	0,1,11	177	149	8.34e-05	0.0373992	1.0,1.0,1.0	1.0,0.0,0.071	0.643
ENSG00000215045	GRID2IP	7	-	6521428	6521523	6520577	6520761	6521887	6521957	13,2,6	0,0,0	1,1,1	1,3,2	244	149	7.61e-07	0.000938396	1.0,1.0,1.0	0.379,0.169,0.234	0.739
ENSG00000164654	MIOS	7	+	7567606	7567688	7567052	7567484	7568025	7568123	21,16,14	4,0,0	8,18,11	11,7,8	231	149	2.55e-05	0.0166684	0.772,1.0,1.0	0.319,0.624,0.47	0.453
ENSG00000162910	MRPL55	1	-	228108436	228108474	228108234	228108318	228109260	228109299	9,4,1	2,0,0	5,0,0	6,7,7	187	149	2.97e-08	5.37e-05	0.782,1.0,1.0	0.399,0.0,0.0	0.794
ENSG00000162910	MRPL55	1	-	228108954	228109021	228108234	228108318	228109260	228109295	35,25,9	2,0,0	39,18,36	6,7,7	216	149	2.16e-05	0.0145052	0.923,1.0,1.0	0.818,0.639,0.78	0.229
ENSG00000196482	ESRRG	1	-	216707358	216707486	216681895	216682026	216723243	216723453	5,3,9	2,0,0	1,0,0	10,12,1	277	149	3.86e-12	1.75e-08	0.574,1.0,1.0	0.051,0.0,0.0	0.841
ENSG00000051341	POLQ	3	-	121529644	121529792	121522002	121522149	121532989	121533209	32,16,20	6,7,3	24,19,24	0,0,1	297	149	2.71e-06	0.00288316	0.728,0.534,0.77	1.0,1.0,0.923	-0.297
ENSG00000143147	GPR161	1	-	168134905	168135036	168104476	168104894	168136256	168136707	0,3,0	12,9,9	6,5,18	12,6,18	280	149	4.22e-05	0.0235264	0.0,0.151,0.0	0.21,0.307,0.347	-0.238
ENSG00000179818	PCBP1-AS1	2	-	70055713	70055910	70051016	70051305	70085546	70085575	4,2,10	1,0,2	3,2,2	5,6,6	346	149	0.000101747	0.0444752	0.633,1.0,0.683	0.205,0.126,0.126	0.62
ENSG00000179818	PCBP1-AS1	2	-	70083506	70083687	70051027	70051305	70085546	70085554	32,43,26	1,0,2	31,22,22	5,6,6	330	149	7.01e-05	0.0330707	0.935,1.0,0.854	0.737,0.623,0.623	0.269
ENSG00000143469	SYT14	1	+	209965892	209966013	209952708	209952756	210013632	210013797	2,4,0	3,11,20	5,4,7	5,0,0	270	149	3.79e-05	0.021877	0.269,0.167,0.0	0.356,1.0,1.0	-0.64
ENSG00000186523	FAM86B1	8	-	12186351	12186617	12185375	12185525	12186699	12186833	11,2,3	3,3,5	2,8,1	0,0,1	415	149	8.22e-05	0.0372381	0.568,0.193,0.177	1.0,1.0,0.264	-0.442
ENSG00000110841	PPFIBP1	12	+	27677063	27677096	27676427	27676599	27679488	27679639	9,5,9	35,16,22	0,1,2	21,18,47	182	149	0.000101101	0.0444752	0.174,0.204,0.251	0.0,0.044,0.034	0.184
ENSG00000031823	RANBP3	19	-	5950716	5950872	5941798	5941835	5951392	5951596	1,0,0	18,24,13	6,3,8	4,5,4	305	149	3.04e-06	0.00311271	0.026,0.0,0.0	0.423,0.227,0.494	-0.373
ENSG00000031823	RANBP3	19	-	5950716	5950875	5941798	5941835	5951392	5951596	1,2,0	18,24,13	6,5,12	4,5,4	308	149	9.5e-09	2.15e-05	0.026,0.039,0.0	0.421,0.326,0.592	-0.425
ENSG00000138640	FAM13A	4	-	88805010	88805052	88790585	88790627	88822975	88823201	17,8,20	3,6,10	19,21,17	1,0,0	191	149	6.08e-07	0.000825699	0.816,0.51,0.609	0.937,1.0,1.0	-0.334
ENSG00000204839	MROH6	8	-	143567610	143567676	143566186	143567465	143567785	143567888	3,0,0	4,2,4	5,3,7	1,3,0	215	149	7.51e-05	0.0345727	0.342,0.0,0.0	0.776,0.409,1.0	-0.614
ENSG00000204839	MROH6	8	-	143568551	143568719	143568141	143568261	143569440	143569614	4,1,1	1,3,3	4,11,3	0,1,1	317	149	4.74e-05	0.0250019	0.653,0.135,0.135	1.0,0.838,0.585	-0.5
ENSG00000276087	AC008073.3	2	+	24146929	24147086	24135118	24135187	24164197	24164335	1,4,5	0,0,0	1,0,2	4,1,2	306	149	4.35e-09	1.07e-05	1.0,1.0,1.0	0.109,0.0,0.327	0.855
ENSG00000115163	CENPA	2	+	26792501	26792833	26792130	26792240	26793144	26793326	112121118	3,0,1	100,92,106	18,8,17	481	149	1.21e-08	2.63e-05	0.92,1.0,0.973	0.632,0.781,0.659	0.274
ENSG00000162994	CLHC1	2	-	55181569	55181744	55180509	55180712	55206269	55206376	3,18,17	2,6,8	28,16,8	0,1,0	324	149	1.1e-07	0.000171161	0.408,0.58,0.494	1.0,0.88,1.0	-0.466
ENSG00000173402	DAG1	3	+	49488625	49488745	49476848	49476900	49510418	49510580	0,0,2	4,5,0	7,6,4	0,2,0	269	149	4.37e-06	0.00384801	0.0,0.0,1.0	1.0,0.624,1.0	-0.541
ENSG00000142494	SLC47A1	17	+	19567095	19567228	19566789	19566859	19571477	19571572	19,5,7	6,2,3	12,11,24	0,1,0	282	149	4.91e-06	0.00416193	0.626,0.569,0.552	1.0,0.853,1.0	-0.369
ENSG00000184432	COPB2	3	-	139385003	139385200	139383297	139383435	139389468	139389648	65,61,46	6,4,11	70,66,79	0,0,2	346	149	3.85e-05	0.0219965	0.823,0.868,0.643	1.0,1.0,0.944	-0.203
ENSG00000115756	HPCAL1	2	+	10426219	10426495	10422982	10425981	10426723	10427352	13,7,6	5,2,1	6,6,13	0,1,0	425	149	5.6e-05	0.0279128	0.477,0.551,0.678	1.0,0.678,1.0	-0.324
ENSG00000124782	RREB1	6	+	7240437	7240602	7228996	7231907	7246423	7247221	6,9,8	0,0,4	3,2,4	10,3,7	314	149	4.25e-05	0.0235264	1.0,1.0,0.487	0.125,0.24,0.213	0.636
ENSG00000010626	LRRC23	12	+	6909889	6910026	6907314	6907445	6913890	6914228	26,22,10	0,0,1	20,14,8	8,12,10	286	149	1.91e-10	6.11e-07	1.0,1.0,0.839	0.566,0.378,0.294	0.534
ENSG00000113552	GNPDA1	5	-	142012287	142012339	142011911	142012041	142012668	142012996	1,2,1	0,0,0	0,0,2	6,3,2	201	149	8.62e-13	4.68e-09	1.0,1.0,1.0	0.0,0.0,0.426	0.858
ENSG00000113552	GNPDA1	5	-	142012287	142012377	142011911	142012041	142012668	142012973	1,2,1	0,0,0	0,0,2	6,3,2	239	149	4.92e-14	3.81e-10	1.0,1.0,1.0	0.0,0.0,0.384	0.872
ENSG00000106086	PLEKHA8	7	+	30078589	30078778	30074070	30074132	30117969	30118345	50,43,45	0,2,0	61,32,105	28,1,13	338	149	5.53e-05	0.0277995	1.0,0.905,1.0	0.49,0.934,0.781	0.233
ENSG00000106976	DNM1	9	+	128253100	128253137	128250724	128250940	128254653	128255244	25,23,11	0,0,0	21,8,8	9,2,5	186	149	1.05e-06	0.00126907	1.0,1.0,1.0	0.651,0.762,0.562	0.342
ENSG00000230487	PSMG3-AS1	7	+	1583161	1583269	1579286	1579404	1584383	1584632	1,2,4	1,4,5	11,6,15	1,0,2	257	149	5.44e-06	0.0044089	0.367,0.225,0.317	0.864,1.0,0.813	-0.589
ENSG00000137814	HAUS2	15	+	42560781	42560870	42558197	42558290	42561269	42561299	7,2,10	4,6,4	9,15,11	0,0,1	238	149	5.39e-08	8.86e-05	0.523,0.173,0.61	1.0,1.0,0.873	-0.522
ENSG00000176884	GRIN1	9	+	137148151	137148214	137145725	137145902	137149008	137149109	18,15,16	5,6,6	15,11,19	0,0,1	212	149	4.55e-07	0.000633447	0.717,0.637,0.652	1.0,1.0,0.93	-0.308
ENSG00000196295	GARS-DT	7	-	30579230	30579314	30568832	30568989	30584422	30584453	0,0,1	2,1,0	2,3,2	0,0,0	233	149	4.4e-05	0.0238695	0.0,0.0,1.0	1.0,1.0,1.0	-0.667
ENSG00000143774	GUK1	1	+	228141123	228141288	228140264	228140363	228145510	228145624	267247190	0,185,0	302201324	295201380	314	149	1.92e-08	3.71e-05	1.0,0.388,1.0	0.327,0.322,0.288	0.484
ENSG00000143774	GUK1	1	+	228141123	228141507	228140317	228140363	228145510	228145624	137137104	0,185,0	146123199	295201380	533	149	4.1e-06	0.00377106	1.0,0.172,1.0	0.122,0.146,0.128	0.592
ENSG00000158163	DZIP1L	3	-	138112363	138112500	138103470	138104052	138115459	138115611	11,8,8	3,1,7	10,12,5	0,0,1	286	149	5.06e-05	0.0261387	0.656,0.806,0.373	1.0,1.0,0.723	-0.296
ENSG00000077264	PAK3	X	+	111097574	111097684	110944284	110944628	111103158	111103306	6,2,7	10,7,11	8,13,17	0,1,2	259	149	1.08e-09	3.1e-06	0.257,0.141,0.268	1.0,0.882,0.83	-0.682
ENSG00000234127	TRIM26	6	-	30201034	30201138	30198665	30199153	30213304	30213427	29,27,23	14,6,4	23,30,24	0,0,0	253	149	4.69e-09	1.11e-05	0.55,0.726,0.772	1.0,1.0,1.0	-0.317
ENSG00000234127	TRIM26	6	-	30204655	30204765	30198665	30199153	30213304	30213365	12,4,4	14,6,4	6,2,9	0,0,0	259	149	6.66e-16	9.04e-12	0.33,0.277,0.365	1.0,1.0,1.0	-0.676
ENSG00000101974	ATP11C	X	-	139731650	139731755	139726348	139728962	139732434	139732525	11,11,16	0,1,0	14,12,8	4,9,1	254	149	1.18e-05	0.00865915	1.0,0.866,1.0	0.672,0.439,0.824	0.31
ENSG00000154316	TDH	8	+	11362882	11362973	11361634	11361807	11364719	11364989	2,1,1	0,0,0	0,2,0	4,1,3	240	149	5.84e-10	1.76e-06	1.0,1.0,1.0	0.0,0.554,0.0	0.815
ENSG00000154316	TDH	8	+	11362907	11362973	11361634	11361807	11364719	11364989	6,1,1	0,0,0	0,0,1	4,1,3	215	149	7.44e-13	4.49e-09	1.0,1.0,1.0	0.0,0.0,0.188	0.937
ENSG00000184156	KCNQ3	8	-	132172597	132172693	132170333	132170428	132174238	132174349	5,2,5	0,0,0	4,0,1	1,4,3	245	149	1.56e-06	0.00176674	1.0,1.0,1.0	0.709,0.0,0.169	0.707
ENSG00000268362	AC092279.1	19	+	24048936	24049014	24046183	24046279	24049404	24049548	9,5,2	11,8,6	2,0,1	31,13,21	227	149	6.58e-05	0.0313452	0.349,0.291,0.18	0.041,0.0,0.03	0.25
ENSG00000148737	TCF7L2	10	+	113159919	113159992	113158666	113158717	113165554	113165632	7,11,12	0,2,0	10,10,3	11,1,4	222	149	0.000103853	0.0445372	1.0,0.787,1.0	0.379,0.87,0.335	0.401
ENSG00000156345	CDK20	9	-	87970567	87970630	87969795	87969919	87970775	87970897	1,5,8	0,0,1	6,2,5	6,3,8	212	149	1.96e-07	0.000287695	1.0,1.0,0.849	0.413,0.319,0.305	0.604
ENSG00000106829	TLE4	9	+	79627373	79627448	79612655	79612718	79652589	79652629	38,64,26	12,13,8	58,47,43	2,0,2	224	149	1.47e-06	0.00169923	0.678,0.766,0.684	0.951,1.0,0.935	-0.253
ENSG00000198597	ZNF536	19	+	30352367	30352484	30284071	30284141	30443560	30443978	0,23,4	25,18,0	3,3,19	0,0,0	266	149	5.78e-05	0.0280946	0.0,0.417,1.0	1.0,1.0,1.0	-0.528
ENSG00000160323	ADAMTS13	9	+	133438245	133438366	133437748	133437897	133439365	133439446	15,9,14	8,6,4	25,17,45	0,0,0	270	149	1.9e-10	6.11e-07	0.509,0.453,0.659	1.0,1.0,1.0	-0.46
