# Supplementary material for: Cytoplasmic Aggregates of Splicing Factor Proline‐Glutamine Rich Disrupt Nucleocytoplasmic Transport and Induce Persistent Stress Granules
Source: J Cell Mol Med. 2024 Dec 5;28(23):e70261. doi: 10.1111/jcmm.70261 (PMC11619156; doi:10.1111/jcmm.70261)
Supplement: Supplementary file 5 — Appendix S5 GO Analysis of DEGs with Alternative Splicing Events in Flag‐SFPQ△701‐707 Group versus Flag Tag.xlsx (v1.0). [file JCMM-28-e70261-s002.xlsx]

## Sheet: Sheet 1
Category	GOID	Description	GeneRatio	BgRatio	pvalue	padj	geneID	geneName	Count
BP	GO:0006913	nucleocytoplasmic transport	11/131	343/18670	3.05485e-05	0.0356551	0.033876	ECT2/PPM1A/TCF7L2/RANBP3/ZC3H11A/SMG7/NUTF2/MALT1/RSRC1/ANKRD54/U2AF1L4	11
BP	GO:0051169	nuclear transport	11/131	346/18670	3.30752e-05	0.0356551	0.033876	ECT2/PPM1A/TCF7L2/RANBP3/ZC3H11A/SMG7/NUTF2/MALT1/RSRC1/ANKRD54/U2AF1L4	11
BP	GO:0051168	nuclear export	8/131	194/18670	6.84107e-05	0.0491645	0.0467113	PPM1A/TCF7L2/RANBP3/ZC3H11A/SMG7/NUTF2/MALT1/U2AF1L4	8
CC	GO:0044304	main axon	7/135	68/19717	4.13064e-07	0.000120202	0.000110006	ANK2/ANK3/DAG1/DLG1/DNM1/KCNQ3/KCNAB2	7
CC	GO:0033268	node of Ranvier	4/135	15/19717	2.70598e-06	0.000393719	0.000360322	ANK3/DAG1/DLG1/KCNQ3	4
CC	GO:0043034	costamere	3/135	19/19717	0.000280707	0.0203547	0.0186281	ANK2/ANK3/DAG1	3
CC	GO:0043194	axon initial segment	3/135	20/19717	0.000328593	0.0203547	0.0186281	ANK2/ANK3/KCNQ3	3
CC	GO:0042383	sarcolemma	6/135	136/19717	0.000349737	0.0203547	0.0186281	ANK2/ANK3/DAG1/DLG1/RTN2/STAC	6
CC	GO:0030315	T-tubule	4/135	52/19717	0.000441089	0.0213928	0.0195782	ANK2/ANK3/RTN2/STAC	4
CC	GO:0033267	axon part	9/135	382/19717	0.00128326	0.053347	0.0488218	ANK2/ANK3/DAG1/DLG1/DNM1/CTTN/GRIN1/KCNQ3/KCNAB2	9
CC	GO:1990907	beta-catenin-TCF complex	2/135	11/19717	0.00245788	0.0894053	0.0818215	TCF7L2/TLE4	2
